# Supplementary material for: The effect of dietary omega-6 fatty acid enrichment in rodent models of military-relevant acute traumatic psychological stress and traumatic brain injury
Source: Front Microbiomes. 2024 Sep 11;3:1430340. doi: 10.3389/frmbi.2024.1430340 (PMC12993493; doi:10.3389/frmbi.2024.1430340)
Supplement: Supplementary file 1 [file DataSheet1.zip]

Archive with 6 entries (6 files):
- Appendix A.xlsx
- Appendix B.PDF
- Appendix C.PDF
- Figure Captions.docx
- Figure S1.JPEG
- Figure S2.JPEG
