# Supplementary material for: The effect of dietary omega-6 fatty acid enrichment in rodent models of military-relevant acute traumatic psychological stress and traumatic brain injury
Source: Front Microbiomes. 2024 Sep 11;3:1430340. doi: 10.3389/frmbi.2024.1430340 (PMC12993493; doi:10.3389/frmbi.2024.1430340)
Supplement: Supplementary file 1 [file DataSheet1.zip › Appendix A.xlsx]

## Sheet: tax2
Sample	SampleID	ProjectName	treatment	Description	cohort group	condition	experiment	diet	dietcondition	omega6cat	omega6num	time	txexposed	Actinobacteria	Bacteroidetes	Firmicutes	Proteobacteria	Verrucomicrobia	Tenericutes	Cyanobacteria
1616087post	1616087post	WRAIR_MICROBIOME_NUT	HC_BL_POST_NUT1	HC_BL_POST	A	BL	BL	HC	HCBL	no	0	POST	yes	0.00995061	0.423062	0.46273	0.0612276	0.0407975	0.0015419	0.000690267
1616088post	1616088post	WRAIR_MICROBIOME_NUT	HC_BL_POST_NUT1	HC_BL_POST	A	BL	BL	HC	HCBL	no	0	POST	yes	0.00280812	0.371661	0.578336	0.018201	0.0196245	0.00690383	0.00246519
1616089post	1616089post	WRAIR_MICROBIOME_NUT	HC_BL_POST_NUT1	HC_BL_POST	A	BL	BL	HC	HCBL	no	0	POST	yes	0.0112089	0.418151	0.519504	0.047631	0.00111718	0.000903945	0.0014834
1616090post	1616090post	WRAIR_MICROBIOME_NUT	HC_BL_POST_NUT1	HC_BL_POST	A	BL	BL	HC	HCBL	no	0	POST	yes	0.00276831	0.40567	0.501142	0.0644497	0.0076215	0.00179075	0.016558
1616091post	1616091post	WRAIR_MICROBIOME_NUT	HC_SH_POST_NUT1	HC_SH_POST	A	SH	BL	HC	HCSH	no	0	POST	no	0.00400688	0.309762	0.628085	0.0112193	0.0417897	0.00399845	0.0011388
1616092post	1616092post	WRAIR_MICROBIOME_NUT	HC_SH_POST_NUT1	HC_SH_POST	A	SH	BL	HC	HCSH	no	0	POST	no	0.00489668	0.456362	0.487436	0.0463757	0.000883662	1.99322e-05	0.00402631
1616093post	1616093post	WRAIR_MICROBIOME_NUT	HC_SH_POST_NUT1	HC_SH_POST	A	SH	BL	HC	HCSH	no	0	POST	no	0.00793574	0.415435	0.444408	0.105285	0.000497279	0.00544935	0.0209893
1616094post	1616094post	WRAIR_MICROBIOME_NUT	HC_SH_POST_NUT1	HC_SH_POST	A	SH	BL	HC	HCSH	no	0	POST	no	0.00485601	0.396369	0.537478	0.0345099	0.0205649	0.0013885	0.00483349
1616095post	1616095post	WRAIR_MICROBIOME_NUT	GD_BL_POST_NUT1	GD_BL_POST	A	BL	BL	GD	GDBL	yes	1	POST	yes	0.00334076	0.318445	0.619251	0.0174272	0.0406418	0	0.00089412
1616096post	1616096post	WRAIR_MICROBIOME_NUT	GD_BL_POST_NUT1	GD_BL_POST	A	BL	BL	GD	GDBL	yes	1	POST	yes	0.00725876	0.361469	0.564407	0.0638214	0.00292847	0	0.000115218
1616097post	1616097post	WRAIR_MICROBIOME_NUT	GD_SH_POST_NUT1	GD_SH_POST	A	SH	BL	GD	GDSH	yes	1	POST	no	0.00426034	0.337572	0.628165	0.0237187	0.00626482	6.44529e-06	1.28906e-05
1616098post	1616098post	WRAIR_MICROBIOME_NUT	GD_SH_POST_NUT1	GD_SH_POST	A	SH	BL	GD	GDSH	yes	1	POST	no	0.00317021	0.414596	0.547968	0.0327544	0.000553101	0	0.000957809
1616099post	1616099post	WRAIR_MICROBIOME_NUT	GD_SH_POST_NUT1	GD_SH_POST	A	SH	BL	GD	GDSH	yes	1	POST	no	0.00288982	0.343812	0.624534	0.0286025	0.000162135	0	0
1616100post	1616100post	WRAIR_MICROBIOME_NUT	GD_SH_POST_NUT1	GD_SH_POST	A	SH	BL	GD	GDSH	yes	1	POST	no	0.00764544	0.0748579	0.890079	0.0274181	0	0	0
1616101post	1616101post	WRAIR_MICROBIOME_NUT	GD_BL_POST_NUT1	GD_BL_POST	A	BL	BL	GD	GDBL	yes	1	POST	yes	0.00914353	0.19386	0.74347	0.0059635	0.0471284	0.000183023	0.000251657
1616102post	1616102post	WRAIR_MICROBIOME_NUT	GD_BL_POST_NUT1	GD_BL_POST	A	BL	BL	GD	GDBL	yes	1	POST	yes	0.00686598	0.251175	0.686756	0.0437965	0.0109836	9.85076e-06	0.000413732
1616103post	1616103post	WRAIR_MICROBIOME_NUT	BD_BL_POST_NUT1	BD_BL_POST	A	BL	BL	BD	BDBL	yes	8	POST	yes	0.00331059	0.352925	0.572425	0.0209788	0.0500101	0	0.000351256
1616104post	1616104post	WRAIR_MICROBIOME_NUT	BD_BL_POST_NUT1	BD_BL_POST	A	BL	BL	BD	BDBL	yes	8	POST	yes	0.00207272	0.343518	0.615212	0.0291586	0.00591077	0	0.00412788
1616105post	1616105post	WRAIR_MICROBIOME_NUT	BD_BL_POST_NUT1	BD_BL_POST	A	BL	BL	BD	BDBL	yes	8	POST	yes	0.0070691	0.0123453	0.975061	0.000519572	0.00454442	0	0.000461028
1616106post	1616106post	WRAIR_MICROBIOME_NUT	BD_BL_POST_NUT1	BD_BL_POST	A	BL	BL	BD	BDBL	yes	8	POST	yes	0.00342753	0.467358	0.477977	0.0235576	0.0189392	0	0.00874059
1616107post	1616107post	WRAIR_MICROBIOME_NUT	BD_SH_POST_NUT1	BD_SH_POST	A	SH	BL	BD	BDSH	yes	8	POST	no	0.00333595	0.389778	0.570821	0.0354719	5.15205e-05	0	0.000540965
1616108post	1616108post	WRAIR_MICROBIOME_NUT	BD_SH_POST_NUT1	BD_SH_POST	A	SH	BL	BD	BDSH	yes	8	POST	no	0.0151432	0.22979	0.744048	0.00654239	0.00359148	0	0.000885274
1616109post	1616109post	WRAIR_MICROBIOME_NUT	BD_SH_POST_NUT1	BD_SH_POST	A	SH	BL	BD	BDSH	yes	8	POST	no	0.00296538	0.362523	0.581619	0.0304997	0.020981	0	0.00141141
1616110post	1616110post	WRAIR_MICROBIOME_NUT	BD_SH_POST_NUT1	BD_SH_POST	A	SH	BL	BD	BDSH	yes	8	POST	no	0.0020697	0.302284	0.62828	0.0110304	0.0545061	0.000179454	0.00165097
1621321po	1621321po	WRAIR_MICROBIOME_NUT	HC_SH_POST_NUT2	HC_SH_POST	A	SH	UWT	HC	HCSH	no	0	POST	no	0.0130499	0.169721	0.780132	0.00230938	0.00714809	0.0136364	0.0140029
1621322po	1621322po	WRAIR_MICROBIOME_NUT	HC_SH_POST_NUT2	HC_SH_POST	A	SH	UWT	HC	HCSH	no	0	POST	no	0.00818977	0.216882	0.751052	0.00316856	0.00199117	0.00969613	0.00902086
1621323po	1621323po	WRAIR_MICROBIOME_NUT	HC_UWT_POST_NUT2	HC_UWT_POST	A	UWT	UWT	HC	HCUWT	no	0	POST	yes	0.0115289	0.249674	0.701551	0.00537183	0.00167758	0.00881623	0.0213803
1621324po	1621324po	WRAIR_MICROBIOME_NUT	HC_UWT_POST_NUT2	HC_UWT_POST	A	UWT	UWT	HC	HCUWT	no	0	POST	yes	0.005515	0.212307	0.737416	0.0174575	0.0017648	0.014349	0.0111904
1621325po	1621325po	WRAIR_MICROBIOME_NUT	HC_SH_POST_NUT2	HC_SH_POST	A	SH	UWT	HC	HCSH	no	0	POST	no	0.0146001	0.232348	0.710111	0.0166659	0.00480479	0.00889002	0.0125807
1621326po	1621326po	WRAIR_MICROBIOME_NUT	HC_SH_POST_NUT2	HC_SH_POST	A	SH	UWT	HC	HCSH	no	0	POST	no	0.0130837	0.18465	0.780216	0.00494068	0.00224161	0.0077465	0.00712129
1621327po	1621327po	WRAIR_MICROBIOME_NUT	HC_UWT_POST_NUT2	HC_UWT_POST	A	UWT	UWT	HC	HCUWT	no	0	POST	yes	0.0235357	0.112876	0.782725	0.0129832	0.00575053	0.0117975	0.050332
1621328po	1621328po	WRAIR_MICROBIOME_NUT	HC_UWT_POST_NUT2	HC_UWT_POST	A	UWT	UWT	HC	HCUWT	no	0	POST	yes	0.0203578	0.17428	0.779402	0.0073109	0.00556595	0.00807152	0.00501114
1621329po	1621329po	WRAIR_MICROBIOME_NUT	GD_SH_POST_NUT2	GD_SH_POST	A	SH	UWT	GD	GDSH	yes	1	POST	no	0.0789488	0.192741	0.680386	0.0242454	0.0228033	0.000630136	0.000245288
1621330po	1621330po	WRAIR_MICROBIOME_NUT	GD_SH_POST_NUT2	GD_SH_POST	A	SH	UWT	GD	GDSH	yes	1	POST	no	0.0819142	0.189303	0.681173	0.0226719	0.0241765	0.00045137	0.000310317
1621331po	1621331po	WRAIR_MICROBIOME_NUT	GD_UWT_POST_NUT2	GD_UWT_POST	A	UWT	UWT	GD	GDUWT	yes	1	POST	yes	0.077728	0.146657	0.752959	0.0217544	0.000745652	0.000130489	2.48551e-05
1621332po	1621332po	WRAIR_MICROBIOME_NUT	GD_UWT_POST_NUT2	GD_UWT_POST	A	UWT	UWT	GD	GDUWT	yes	1	POST	yes	0.127842	0.235105	0.615679	0.0155928	0.00487506	0.000379716	0.000526703
1621333po	1621333po	WRAIR_MICROBIOME_NUT	GD_SH_POST_NUT2	GD_SH_POST	A	SH	UWT	GD	GDSH	yes	1	POST	no	0.11732	0.352333	0.510577	0.0132441	0.00574846	0.000388264	0.000388264
1621334po	1621334po	WRAIR_MICROBIOME_NUT	GD_SH_POST_NUT2	GD_SH_POST	A	SH	UWT	GD	GDSH	yes	1	POST	no	0.018486	0.243158	0.678835	0.0570527	0.00143185	0.000989488	4.65641e-05
1621335po	1621335po	WRAIR_MICROBIOME_NUT	GD_UWT_POST_NUT2	GD_UWT_POST	A	UWT	UWT	GD	GDUWT	yes	1	POST	yes	0.100986	0.221696	0.622967	0.0533672	0.000289357	0.000694458	0
1621336po	1621336po	WRAIR_MICROBIOME_NUT	GD_UWT_POST_NUT2	GD_UWT_POST	A	UWT	UWT	GD	GDUWT	yes	1	POST	yes	0.109963	0.198282	0.65217	0.0389809	0.000388888	0.000199561	1.53508e-05
1621337po	1621337po	WRAIR_MICROBIOME_NUT	BD_UWT_POST_NUT2	BD_UWT_POST	A	UWT	UWT	BD	BDUWT	yes	8	POST	yes	0.0446301	0.387766	0.539566	0.0186529	0.00729896	0.00161354	0.000473081
1621338po	1621338po	WRAIR_MICROBIOME_NUT	BD_UWT_POST_NUT2	BD_UWT_POST	A	UWT	UWT	BD	BDUWT	yes	8	POST	yes	0.0974918	0.281124	0.607493	0.00990157	0.00239257	0.00128095	0.000316556
1621339po	1621339po	WRAIR_MICROBIOME_NUT	BD_SH_POST_NUT2	BD_SH_POST	A	SH	UWT	BD	BDSH	yes	8	POST	no	0.0304919	0.371891	0.567666	0.0277987	0.000734499	0.00140779	1.02014e-05
1621340po	1621340po	WRAIR_MICROBIOME_NUT	BD_SH_POST_NUT2	BD_SH_POST	A	SH	UWT	BD	BDSH	yes	8	POST	no	0.0519731	0.278876	0.611841	0.0162984	0.0391357	0.00173911	0.000137298
1621341po	1621341po	WRAIR_MICROBIOME_NUT	BD_SH_POST_NUT2	BD_SH_POST	A	SH	UWT	BD	BDSH	yes	8	POST	no	0.0380041	0.279787	0.658188	0.0124267	0.00399517	0.00255525	0.00504391
1621342po	1621342po	WRAIR_MICROBIOME_NUT	BD_SH_POST_NUT2	BD_SH_POST	A	SH	UWT	BD	BDSH	yes	8	POST	no	0.0421841	0.235261	0.701471	0.0106981	0.00895372	0.00133626	9.60184e-05
1621343po	1621343po	WRAIR_MICROBIOME_NUT	BD_UWT_POST_NUT2	BD_UWT_POST	A	UWT	UWT	BD	BDUWT	yes	8	POST	yes	0.00937114	0.264412	0.68602	0.0114979	0.0273159	0.00132924	5.31696e-05
1621344po	1621344po	WRAIR_MICROBIOME_NUT	BD_UWT_POST_NUT2	BD_UWT_POST	A	UWT	UWT	BD	BDUWT	yes	8	POST	yes	0.0652716	0.341702	0.510581	0.00488949	0.0752205	0.00201332	0.000322479
171037po	171037po	WRAIR_MICROBIOME_NUT	HC_SH_PRE_NUT3	HC_SH_PRE	B	SH	BL	HC	HCSH	no	0	PRE	no	0.0158832	0.262889	0.667145	0.0501977	5.85737e-05	0.00327037	0.00055645
171037pre	171037pre	WRAIR_MICROBIOME_NUT	HC_SH_POST_NUT3	HC_SH_POST	B	SH	BL	HC	HCSH	no	0	POST	no	0.00342758	0.086375	0.877849	0.0271102	5.17371e-05	0.00481155	0.000375094
171038po	171038po	WRAIR_MICROBIOME_NUT	HC_BL_PRE_NUT3	HC_BL_PRE	B	BL	BL	HC	HCBL	no	0	PRE	no	0.00488225	0.213848	0.717222	0.0611555	9.64055e-05	0.00230684	0.000488913
171038pre	171038pre	WRAIR_MICROBIOME_NUT	HC_BL_PRE_NUT3	HC_BL_PRE	B	BL	BL	HC	HCBL	no	0	PRE	no	0.00403296	0.171589	0.801544	0.0208611	2.90141e-05	0.00174085	0.000203099
171039po	171039po	WRAIR_MICROBIOME_NUT	HC_SH_PRE_NUT3	HC_SH_PRE	B	SH	BL	HC	HCSH	no	0	PRE	no	0.0045541	0.089956	0.793414	0.101091	0.000250225	0.0102092	0.000525473
171039pre	171039pre	WRAIR_MICROBIOME_NUT	HC_SH_POST_NUT3	HC_SH_POST	B	SH	BL	HC	HCSH	no	0	POST	no	0.00363441	0.129156	0.779581	0.0816279	0.00024392	0.00118301	0.00457351
171040po	171040po	WRAIR_MICROBIOME_NUT	HC_BL_POST_NUT3	HC_BL_POST	B	BL	BL	HC	HCBL	yes	0	POST	yes	0.0266769	0.109122	0.840616	0.00992285	0.00044167	0.0118662	0.00135445
171040pre	171040pre	WRAIR_MICROBIOME_NUT	HC_BL_PRE_NUT3	HC_BL_PRE	B	BL	BL	HC	HCBL	no	0	PRE	no	0.016521	0.0930654	0.823581	0.0498025	0.000329223	0.0158326	0.000867952
171045po	171045po	WRAIR_MICROBIOME_NUT	GD_SH_PRE_NUT3	GD_SH_PRE	B	SH	BL	GD	GDSH	yes	1	PRE	no	0.0013912	0.136543	0.752753	0.0391854	0.000128815	0.0638018	0.00619598
171045pre	171045pre	WRAIR_MICROBIOME_NUT	GD_SH_POST_NUT3	GD_SH_POST	B	SH	BL	GD	GDSH	yes	1	POST	no	0.00306488	0.142108	0.618351	0.0128853	0.00054558	0.220767	0.0022786
171046po	171046po	WRAIR_MICROBIOME_NUT	GD_SH_PRE_NUT3	GD_SH_PRE	B	SH	BL	GD	GDSH	yes	1	PRE	no	0.000994222	0.109063	0.771736	0.0223781	0.00594088	0.087296	0.0025915
171046pre	171046pre	WRAIR_MICROBIOME_NUT	GD_SH_POST_NUT3	GD_SH_POST	B	SH	BL	GD	GDSH	yes	1	POST	no	0.00208693	0.147004	0.689148	0.00414272	0.0103724	0.140806	0.00643991
171047po	171047po	WRAIR_MICROBIOME_NUT	GD_BL_PRE_NUT3	GD_BL_PRE	B	BL	BL	GD	GDBL	yes	1	PRE	no	0.0019808	0.282997	0.687595	0.00460107	0.000428913	0.00164547	0.0207516
171047pre	171047pre	WRAIR_MICROBIOME_NUT	GD_BL_POST_NUT3	GD_BL_POST	B	BL	BL	GD	GDBL	yes	1	POST	yes	0.00569682	0.12652	0.737946	0.038084	0.000117182	0.0816845	0.00995141
171048po	171048po	WRAIR_MICROBIOME_NUT	GD_BL_PRE_NUT3	GD_BL_PRE	B	BL	BL	GD	GDBL	yes	1	PRE	no	0.00205251	0.128791	0.823632	0.0158839	5.54734e-05	0.0289386	0.000647189
171048pre	171048pre	WRAIR_MICROBIOME_NUT	GD_BL_POST_NUT3	GD_BL_POST	B	BL	BL	GD	GDBL	yes	1	POST	yes	0.0249633	0.139618	0.714381	0.0651069	0.000151676	0.0549699	0.000808939
171053po	171053po	WRAIR_MICROBIOME_NUT	BD_BL_PRE_NUT3	BD_BL_PRE	B	BL	BL	BD	BDBL	yes	8	PRE	no	0.0140397	0.168124	0.747647	0.0147937	0.000629927	0.0534388	0.00132667
171053pre	171053pre	WRAIR_MICROBIOME_NUT	BD_BL_POST_NUT3	BD_BL_POST	B	BL	BL	BD	BDBL	yes	8	POST	yes	0.00163182	0.111663	0.835545	0.0148836	0.00166768	0.0339633	0.000645555
171054po	171054po	WRAIR_MICROBIOME_NUT	BD_SH_POST_NUT3	BD_SH_POST	B	SH	BL	BD	BDSH	yes	8	POST	no	0.00524661	0.136686	0.729231	0.0635181	1.89408e-05	0.064181	0.00111751
171054pre	171054pre	WRAIR_MICROBIOME_NUT	BD_SH_PRE_NUT3	BD_SH_PRE	B	SH	BL	BD	BDSH	yes	8	PRE	no	0.00497962	0.128854	0.701957	0.0663133	0.000185681	0.0965117	0.00119848
171055po	171055po	WRAIR_MICROBIOME_NUT	BD_SH_PRE_NUT3	BD_SH_PRE	B	SH	BL	BD	BDSH	yes	8	PRE	no	0.00105306	0.225439	0.67475	0.00933919	0.000115299	0.0881727	0.00112993
171055pre	171055pre	WRAIR_MICROBIOME_NUT	BD_SH_POST_NUT3	BD_SH_POST	B	SH	BL	BD	BDSH	yes	8	POST	no	0.0136936	0.13718	0.646425	0.105831	9.74058e-05	0.0955469	0.00122569
171056po	171056po	WRAIR_MICROBIOME_NUT	BD_BL_PRE_NUT3	BD_BL_PRE	B	BL	BL	BD	BDBL	yes	8	PRE	no	0.00518946	0.198502	0.763059	0.0303631	1.88708e-05	0.000830314	0.00203804
171056pre	171056pre	WRAIR_MICROBIOME_NUT	BD_BL_POST_NUT3	BD_BL_POST	B	BL	BL	BD	BDBL	yes	8	POST	yes	0.0134423	0.262424	0.631306	0.0841134	2.51141e-05	0.007867	0.000822487
175756post	175756post	WRAIR_MICROBIOME_NUT	HC_SH_POST_NUT4	HC_SH_POST	B	SH	UWT	HC	HCSH	no	0	POST	no	0.0117116	0.315922	0.559587	0.100589	0.000596101	0.00370518	0.00788957
175756pre	175756pre	WRAIR_MICROBIOME_NUT	HC_SH_PRE_NUT4	HC_SH_PRE	B	SH	UWT	HC	HCSH	no	0	PRE	no	0.0120361	0.367884	0.570666	0.0344424	0.000153097	0.00775843	0.00706049
175757post	175757post	WRAIR_MICROBIOME_NUT	HC_UWT_PRE_NUT4	HC_UWT_PRE	B	UWT	UWT	HC	HCUWT	no	0	PRE	no	0.0133227	0.413166	0.49963	0.0618718	0.000339036	0.00443613	0.00723437
175757pre	175757pre	WRAIR_MICROBIOME_NUT	HC_UWT_POST_NUT4	HC_UWT_POST	B	UWT	UWT	HC	HCUWT	no	0	POST	yes	0.00902241	0.346262	0.584471	0.0485371	0.00028242	0.00304352	0.00838246
175758post	175758post	WRAIR_MICROBIOME_NUT	HC_SH_PRE_NUT4	HC_SH_PRE	B	SH	UWT	HC	HCSH	no	0	PRE	no	0.0053914	0.222626	0.694653	0.0647055	0.000157031	0.00587122	0.0065953
175758pre	175758pre	WRAIR_MICROBIOME_NUT	HC_SH_POST_NUT4	HC_SH_POST	B	SH	UWT	HC	HCSH	no	0	POST	no	0.00535631	0.38371	0.556625	0.0439173	0.000387291	0.00605782	0.00394598
175759pre	175759pre	WRAIR_MICROBIOME_NUT	HC_UWT_PRE_NUT4	HC_UWT_PRE	B	UWT	UWT	HC	HCUWT	no	0	PRE	no	0.00686683	0.450518	0.521789	0.0154233	0.000198777	0.00450862	0.000695718
175764post	175764post	WRAIR_MICROBIOME_NUT	GD_SH_POST_NUT4	GD_SH_POST	B	SH	UWT	GD	GDSH	yes	1	POST	no	0.0026324	0.180406	0.560632	0.247203	0.00122947	0.000798392	0.0070988
175764pre	175764pre	WRAIR_MICROBIOME_NUT	GD_SH_PRE_NUT4	GD_SH_PRE	B	SH	UWT	GD	GDSH	yes	1	PRE	no	0.00497053	0.139466	0.628731	0.223239	0.000971908	0.000755928	0.00186582
175765post	175765post	WRAIR_MICROBIOME_NUT	GD_UWT_POST_NUT4	GD_UWT_POST	B	UWT	UWT	GD	GDUWT	yes	1	POST	yes	0.000881432	0.109933	0.827169	0.0594786	0.000218765	0.000654171	0.00166516
175765pre	175765pre	WRAIR_MICROBIOME_NUT	GD_UWT_PRE_NUT4	GD_UWT_PRE	B	UWT	UWT	GD	GDUWT	yes	1	PRE	no	0.00338798	0.252131	0.61135	0.127804	0.000299077	0.00100004	0.00402819
175766post	175766post	WRAIR_MICROBIOME_NUT	GD_SH_PRE_NUT4	GD_SH_PRE	B	SH	UWT	GD	GDSH	yes	1	PRE	no	0.00130445	0.075676	0.877491	0.0437262	0.000370098	0.000436838	0.000995019
175766pre	175766pre	WRAIR_MICROBIOME_NUT	GD_SH_POST_NUT4	GD_SH_POST	B	SH	UWT	GD	GDSH	yes	1	POST	no	0.00139738	0.100007	0.845966	0.0514343	0.000282163	0.000470272	0.000443399
175767post	175767post	WRAIR_MICROBIOME_NUT	GD_UWT_PRE_NUT4	GD_UWT_PRE	B	UWT	UWT	GD	GDUWT	yes	1	PRE	no	0.000716805	0.145559	0.809594	0.041254	0.000358403	0.000641352	0.0018769
175767pre	175767pre	WRAIR_MICROBIOME_NUT	GD_UWT_POST_NUT4	GD_UWT_POST	B	UWT	UWT	GD	GDUWT	yes	1	POST	yes	0.00166575	0.126095	0.845034	0.0252197	0.000134526	0.00073198	0.00111973
175771post	175771post	WRAIR_MICROBIOME_NUT	BD_SH_PRE_NUT4	BD_SH_PRE	B	SH	UWT	BD	BDSH	yes	8	PRE	no	0.00117051	0.165416	0.680045	0.150835	0.000373274	0.000668206	0.00149309
175771pre	175771pre	WRAIR_MICROBIOME_NUT	BD_SH_POST_NUT4	BD_SH_POST	B	SH	UWT	BD	BDSH	yes	8	POST	no	4.61461e-05	0.05981	0.628381	0.309853	0.000798328	0.000549139	0.000562983
175773post	175773post	WRAIR_MICROBIOME_NUT	BD_UWT_PRE_NUT4	BD_UWT_PRE	B	UWT	UWT	BD	BDUWT	yes	8	PRE	no	0.00151192	0.126351	0.775609	0.0940889	0.00047146	0.00139	0.000577133
175773pre	175773pre	WRAIR_MICROBIOME_NUT	BD_UWT_POST_NUT4	BD_UWT_POST	B	UWT	UWT	BD	BDUWT	yes	8	POST	yes	0.00143849	0.153141	0.69577	0.146829	0.000525984	0.000980244	0.00131496
175774post	175774post	WRAIR_MICROBIOME_NUT	BD_SH_PRE_NUT4	BD_SH_PRE	B	SH	UWT	BD	BDSH	yes	8	PRE	no	0.0101879	0.242496	0.554827	0.187794	0.000765761	0.00193105	0.00199764
175774pre	175774pre	WRAIR_MICROBIOME_NUT	BD_SH_POST_NUT4	BD_SH_POST	B	SH	UWT	BD	BDSH	yes	8	POST	no	0.00256518	0.207211	0.570539	0.216887	0.000389845	0.00088105	0.00152819
175775post	175775post	WRAIR_MICROBIOME_NUT	BD_UWT_POST_NUT4	BD_UWT_POST	B	UWT	UWT	BD	BDUWT	yes	8	POST	yes	0.0049388	0.246576	0.596567	0.146193	0.000165986	0.00516303	0.000396036
175775pre	175775pre	WRAIR_MICROBIOME_NUT	BD_UWT_PRE_NUT4	BD_UWT_PRE	B	UWT	UWT	BD	BDUWT	yes	8	PRE	no	0.00871792	0.244873	0.572433	0.171104	0.000778026	0.00148011	0.000613741
175779post	175779post	WRAIR_MICROBIOME_NUT	HC_UWT_POST_NUT4	HC_UWT_POST	B	UWT	UWT	HC	HCUWT	no	0	POST	yes	0.0141075	0.388116	0.561756	0.0261449	0.000446844	0.00873625	0.000693064

## Sheet: tax3
Sample	SampleID	ProjectName	treatment	Description	cohort group	condition	experiment	diet	dietcondition	omega6cat	omega6num	time	txexposed	Betaproteobacteria	Erysipelotrichi	Actinobacteria	Bacteroidia	Clostridia	Bacilli	Gammaproteobacteria	Verrucomicrobiae	Coriobacteriia	Mollicutes	Deltaproteobacteria	C_4C0d-2	Alphaproteobacteria
1616087post	1616087post	WRAIR_MICROBIOME_NUT	HC_BL_POST_NUT1	HC_BL_POST	A	BL	BL	HC	HCBL	no	0	POST	yes	0.0516804	0.00390853	0.00835492	0.423062	0.373793	0.0850284	0.000134468	0.0407975	0.00159568	0.0015419	8.96451e-05	0.000690267	0.00932309
1616088post	1616088post	WRAIR_MICROBIOME_NUT	HC_BL_POST_NUT1	HC_BL_POST	A	BL	BL	HC	HCBL	no	0	POST	yes	0.00937549	0.0189904	0.00111936	0.371661	0.54865	0.0106954	0.00133936	0.0196245	0.00168875	0.00690383	0.000122936	0.00246519	0.00736322
1616089post	1616089post	WRAIR_MICROBIOME_NUT	HC_BL_POST_NUT1	HC_BL_POST	A	BL	BL	HC	HCBL	no	0	POST	yes	0.039463	0.0062998	0.0092017	0.418151	0.412213	0.100992	0.00022251	0.00111718	0.00200722	0.000903945	9.27123e-06	0.0014834	0.00793618
1616090post	1616090post	WRAIR_MICROBIOME_NUT	HC_BL_POST_NUT1	HC_BL_POST	A	BL	BL	HC	HCBL	no	0	POST	yes	0.0206585	0.00401405	0.000951606	0.40567	0.420861	0.0762669	0.000899701	0.0076215	0.0018167	0.00179075	0.000285482	0.016558	0.042606
1616091post	1616091post	WRAIR_MICROBIOME_NUT	HC_SH_POST_NUT1	HC_SH_POST	A	SH	BL	HC	HCSH	no	0	POST	no	0.00385504	0.00172929	0.00194861	0.309762	0.562448	0.0639077	4.21777e-05	0.0417897	0.00205827	0.00399845	0.000194018	0.0011388	0.00712803
1616092post	1616092post	WRAIR_MICROBIOME_NUT	HC_SH_POST_NUT1	HC_SH_POST	A	SH	BL	HC	HCSH	no	0	POST	no	0.0406418	0.0529134	0.00320245	0.456362	0.338642	0.0958807	0.00102319	0.000883662	0.00169424	1.99322e-05	2.65763e-05	0.00402631	0.00468407
1616093post	1616093post	WRAIR_MICROBIOME_NUT	HC_SH_POST_NUT1	HC_SH_POST	A	SH	BL	HC	HCSH	no	0	POST	no	0.053568	0.0110368	0.00566345	0.415435	0.38959	0.0437813	0.000262453	0.000497279	0.00227229	0.00544935	0.000207199	0.0209893	0.0512473
1616094post	1616094post	WRAIR_MICROBIOME_NUT	HC_SH_POST_NUT1	HC_SH_POST	A	SH	BL	HC	HCSH	no	0	POST	no	0.0174426	0.0185834	0.00146356	0.396369	0.44634	0.0725549	0.00026269	0.0205649	0.00339245	0.0013885	0.000142603	0.00483349	0.016662
1616095post	1616095post	WRAIR_MICROBIOME_NUT	GD_BL_POST_NUT1	GD_BL_POST	A	BL	BL	GD	GDBL	yes	1	POST	yes	0.0165006	0.0856323	0.00237348	0.318445	0.530441	0.00317819	0.000105669	0.0406418	0.000967275	0	1.62567e-05	0.00089412	0.000804708
1616096post	1616096post	WRAIR_MICROBIOME_NUT	GD_BL_POST_NUT1	GD_BL_POST	A	BL	BL	GD	GDBL	yes	1	POST	yes	0.0578973	0.094748	0.00472396	0.361469	0.416399	0.0532597	0.00295727	0.00292847	0.00253481	0	0	0.000115218	0.00296687
1616097post	1616097post	WRAIR_MICROBIOME_NUT	GD_SH_POST_NUT1	GD_SH_POST	A	SH	BL	GD	GDSH	yes	1	POST	no	0.0170865	0.192379	0.00284237	0.337572	0.41935	0.0164355	0.0063035	0.00626482	0.00141796	6.44529e-06	6.44529e-06	1.28906e-05	0.000322265
1616098post	1616098post	WRAIR_MICROBIOME_NUT	GD_SH_POST_NUT1	GD_SH_POST	A	SH	BL	GD	GDSH	yes	1	POST	no	0.0313581	0.128441	0.00254292	0.414596	0.415993	0.00353445	0.000215844	0.000553101	0.000627298	0	4.04708e-05	0.000957809	0.00113993
1616099post	1616099post	WRAIR_MICROBIOME_NUT	GD_SH_POST_NUT1	GD_SH_POST	A	SH	BL	GD	GDSH	yes	1	POST	no	0.0214209	0.195468	0.00167857	0.343812	0.427349	0.00171672	0.005875	0.000162135	0.00121124	0	0.000295658	0	0.00101096
1616100post	1616100post	WRAIR_MICROBIOME_NUT	GD_SH_POST_NUT1	GD_SH_POST	A	SH	BL	GD	GDSH	yes	1	POST	no	0.0022702	0.35834	0.00187474	0.0748579	0.454274	0.077465	0.025104	0	0.0057707	0	4.39393e-05	0	0
1616101post	1616101post	WRAIR_MICROBIOME_NUT	GD_BL_POST_NUT1	GD_BL_POST	A	BL	BL	GD	GDBL	yes	1	POST	yes	0.00518565	0.0347363	0.00823604	0.19386	0.614561	0.094173	0.000205901	0.0471284	0.000907489	0.000183023	0	0.000251657	0.000571947
1616102post	1616102post	WRAIR_MICROBIOME_NUT	GD_BL_POST_NUT1	GD_BL_POST	A	BL	BL	GD	GDBL	yes	1	POST	yes	0.041718	0.099601	0.00148746	0.251175	0.53995	0.0472048	0.000246269	0.0109836	0.00537852	9.85076e-06	9.85076e-06	0.000413732	0.00182239
1616103post	1616103post	WRAIR_MICROBIOME_NUT	BD_BL_POST_NUT1	BD_BL_POST	A	BL	BL	BD	BDBL	yes	8	POST	yes	0.0156221	0.0922399	0.000851796	0.352925	0.454657	0.0255275	0.00043907	0.0500101	0.00245879	0	0.000237098	0.000351256	0.00468049
1616104post	1616104post	WRAIR_MICROBIOME_NUT	BD_BL_POST_NUT1	BD_BL_POST	A	BL	BL	BD	BDBL	yes	8	POST	yes	0.0219744	0.139153	0.000316178	0.343518	0.455129	0.0209292	0.000140523	0.00591077	0.00175654	0	7.02617e-05	0.00412788	0.00697348
1616105post	1616105post	WRAIR_MICROBIOME_NUT	BD_BL_POST_NUT1	BD_BL_POST	A	BL	BL	BD	BDBL	yes	8	POST	yes	0.000263445	0.0883784	0.00256127	0.0123453	0.693826	0.192856	3.65896e-05	0.00454442	0.00450783	0	0	0.000461028	0.000219537
1616106post	1616106post	WRAIR_MICROBIOME_NUT	BD_BL_POST_NUT1	BD_BL_POST	A	BL	BL	BD	BDBL	yes	8	POST	yes	0.0201911	0.088322	0.00200766	0.467358	0.370441	0.019214	0.000122139	0.0189392	0.00141987	0	0.000167941	0.00874059	0.00307638
1616107post	1616107post	WRAIR_MICROBIOME_NUT	BD_SH_POST_NUT1	BD_SH_POST	A	SH	BL	BD	BDSH	yes	8	POST	no	0.0289159	0.105282	0.00193202	0.389778	0.398228	0.0673115	0.00466261	5.15205e-05	0.00140393	0	2.57602e-05	0.000540965	0.00186762
1616108post	1616108post	WRAIR_MICROBIOME_NUT	BD_SH_POST_NUT1	BD_SH_POST	A	SH	BL	BD	BDSH	yes	8	POST	no	0.00332518	0.226551	0.00536922	0.22979	0.443609	0.073888	0.00046063	0.00359148	0.009774	0	0	0.000885274	0.00275659
1616109post	1616109post	WRAIR_MICROBIOME_NUT	BD_SH_POST_NUT1	BD_SH_POST	A	SH	BL	BD	BDSH	yes	8	POST	no	0.0169036	0.0369723	0.000741346	0.362523	0.493988	0.0506587	0.00237611	0.020981	0.00222404	0	4.75222e-06	0.00141141	0.0112152
1616110post	1616110post	WRAIR_MICROBIOME_NUT	BD_SH_POST_NUT1	BD_SH_POST	A	SH	BL	BD	BDSH	yes	8	POST	no	0.00905643	0.0468135	0.000813524	0.302284	0.542955	0.0385108	0.000550325	0.0545061	0.00125618	0.000179454	0.000263199	0.00165097	0.00116047
1621321po	1621321po	WRAIR_MICROBIOME_NUT	HC_SH_POST_NUT2	HC_SH_POST	A	SH	UWT	HC	HCSH	no	0	POST	no	0.000109971	0.0259531	0.0105938	0.169721	0.722727	0.0314516	0.00109971	0.00714809	0.00245601	0.0136364	0	0.0140029	0.00109971
1621322po	1621322po	WRAIR_MICROBIOME_NUT	HC_SH_POST_NUT2	HC_SH_POST	A	SH	UWT	HC	HCSH	no	0	POST	no	0.000467492	0.0210545	0.00557527	0.216882	0.691836	0.0381612	0.00173145	0.00199117	0.00261449	0.00969613	0	0.00902086	0.000969613
1621323po	1621323po	WRAIR_MICROBIOME_NUT	HC_UWT_POST_NUT2	HC_UWT_POST	A	UWT	UWT	HC	HCUWT	no	0	POST	yes	0.000339086	0.0221298	0.00969072	0.249674	0.645976	0.0334446	0.00426534	0.00167758	0.0018382	0.00881623	0	0.0213803	0.000767405
1621324po	1621324po	WRAIR_MICROBIOME_NUT	HC_UWT_POST_NUT2	HC_UWT_POST	A	UWT	UWT	HC	HCUWT	no	0	POST	yes	0.000200545	0.0207765	0.00339925	0.212307	0.695221	0.0214183	0.0167255	0.0017648	0.00211575	0.014349	0	0.0111904	0.000531446
1621325po	1621325po	WRAIR_MICROBIOME_NUT	HC_SH_POST_NUT2	HC_SH_POST	A	SH	UWT	HC	HCSH	no	0	POST	no	0.00431735	0.016016	0.0115361	0.232348	0.683069	0.0110255	0.011188	0.00480479	0.00306392	0.00889002	0	0.0125807	0.00116058
1621326po	1621326po	WRAIR_MICROBIOME_NUT	HC_SH_POST_NUT2	HC_SH_POST	A	SH	UWT	HC	HCSH	no	0	POST	no	0.000487969	0.00939339	0.00988136	0.18465	0.631873	0.138949	0.00364451	0.00224161	0.00320229	0.0077465	0.000167739	0.00712129	0.000640459
1621327po	1621327po	WRAIR_MICROBIOME_NUT	HC_UWT_POST_NUT2	HC_UWT_POST	A	UWT	UWT	HC	HCUWT	no	0	POST	yes	0.000355703	0.0184966	0.0202158	0.112876	0.736068	0.0281598	0.0114418	0.00575053	0.0033199	0.0117975	0.000711406	0.050332	0.000474271
1621328po	1621328po	WRAIR_MICROBIOME_NUT	HC_UWT_POST_NUT2	HC_UWT_POST	A	UWT	UWT	HC	HCUWT	no	0	POST	yes	0.000635341	0.043409	0.0169305	0.17428	0.71058	0.0254136	0.00592388	0.00556595	0.00342726	0.00807152	0	0.00501114	0.000751671
1621329po	1621329po	WRAIR_MICROBIOME_NUT	GD_SH_POST_NUT2	GD_SH_POST	A	SH	UWT	GD	GDSH	yes	1	POST	no	0.0190056	0.0717636	0.0770246	0.192741	0.575534	0.0330885	0.000152248	0.0228033	0.00192424	0.000630136	0	0.000245288	0.00508761
1621330po	1621330po	WRAIR_MICROBIOME_NUT	GD_SH_POST_NUT2	GD_SH_POST	A	SH	UWT	GD	GDSH	yes	1	POST	no	0.0180548	0.069163	0.079836	0.189303	0.578195	0.0338151	0.000122246	0.0241765	0.00207818	0.00045137	0	0.000310317	0.00449489
1621331po	1621331po	WRAIR_MICROBIOME_NUT	GD_UWT_POST_NUT2	GD_UWT_POST	A	UWT	UWT	GD	GDUWT	yes	1	POST	yes	0.00954434	0.0406877	0.077262	0.146657	0.706903	0.00536869	0.000646232	0.000745652	0.000466032	0.000130489	0	2.48551e-05	0.0115638
1621332po	1621332po	WRAIR_MICROBIOME_NUT	GD_UWT_POST_NUT2	GD_UWT_POST	A	UWT	UWT	GD	GDUWT	yes	1	POST	yes	0.00890495	0.0628368	0.126274	0.235105	0.540948	0.0118937	0.000514454	0.00487506	0.00156786	0.000379716	0	0.000526703	0.00617344
1621333po	1621333po	WRAIR_MICROBIOME_NUT	GD_SH_POST_NUT2	GD_SH_POST	A	SH	UWT	GD	GDSH	yes	1	POST	no	0.00768438	0.0378935	0.115066	0.352333	0.468402	0.00428169	0.000183347	0.00574846	0.00225409	0.000388264	0	0.000388264	0.00537637
1621334po	1621334po	WRAIR_MICROBIOME_NUT	GD_SH_POST_NUT2	GD_SH_POST	A	SH	UWT	GD	GDSH	yes	1	POST	no	0.0321409	0.0760858	0.017706	0.243158	0.596126	0.00662375	5.82052e-05	0.00143185	0.000779949	0.000989488	0	4.65641e-05	0.0248536
1621335po	1621335po	WRAIR_MICROBIOME_NUT	GD_UWT_POST_NUT2	GD_UWT_POST	A	UWT	UWT	GD	GDUWT	yes	1	POST	yes	0.0278458	0.0557206	0.0983044	0.221696	0.55736	0.00988638	0.000337584	0.000289357	0.00268138	0.000694458	0	0	0.0251837
1621336po	1621336po	WRAIR_MICROBIOME_NUT	GD_UWT_POST_NUT2	GD_UWT_POST	A	UWT	UWT	GD	GDUWT	yes	1	POST	yes	0.0151155	0.0472857	0.107881	0.198282	0.591222	0.0136623	9.21051e-05	0.000388888	0.0020826	0.000199561	0	1.53508e-05	0.0237733
1621337po	1621337po	WRAIR_MICROBIOME_NUT	BD_UWT_POST_NUT2	BD_UWT_POST	A	UWT	UWT	BD	BDUWT	yes	8	POST	yes	0.00973195	0.046193	0.0426195	0.387766	0.4868	0.00657244	0.00152906	0.00729896	0.00201059	0.00161354	0	0.000473081	0.00739189
1621338po	1621338po	WRAIR_MICROBIOME_NUT	BD_UWT_POST_NUT2	BD_UWT_POST	A	UWT	UWT	BD	BDUWT	yes	8	POST	yes	0.00127359	0.0416308	0.0931926	0.281124	0.561254	0.00460846	0.000507962	0.00239257	0.00429927	0.00128095	0	0.000316556	0.00812003
1621339po	1621339po	WRAIR_MICROBIOME_NUT	BD_SH_POST_NUT2	BD_SH_POST	A	SH	UWT	BD	BDSH	yes	8	POST	no	0.000285639	0.0242691	0.0256157	0.371891	0.535644	0.00775305	4.08055e-05	0.000734499	0.00487626	0.00140779	0	1.02014e-05	0.0274723
1621340po	1621340po	WRAIR_MICROBIOME_NUT	BD_SH_POST_NUT2	BD_SH_POST	A	SH	UWT	BD	BDSH	yes	8	POST	no	0.0121967	0.0629627	0.0500738	0.278876	0.527929	0.0209494	0.000314642	0.0391357	0.00189929	0.00173911	0	0.000137298	0.00378714
1621341po	1621341po	WRAIR_MICROBIOME_NUT	BD_SH_POST_NUT2	BD_SH_POST	A	SH	UWT	BD	BDSH	yes	8	POST	no	0.00646719	0.0321195	0.0301968	0.279787	0.578201	0.0478672	0.00313788	0.00399517	0.00780723	0.00255525	0.00160639	0.00504391	0.0012152
1621342po	1621342po	WRAIR_MICROBIOME_NUT	BD_SH_POST_NUT2	BD_SH_POST	A	SH	UWT	BD	BDSH	yes	8	POST	no	0.00308059	0.031006	0.0413919	0.235261	0.663751	0.00671329	6.40123e-05	0.00895372	0.000792152	0.00133626	0	9.60184e-05	0.00755345
1621343po	1621343po	WRAIR_MICROBIOME_NUT	BD_UWT_POST_NUT2	BD_UWT_POST	A	UWT	UWT	BD	BDUWT	yes	8	POST	yes	0.0103814	0.0539671	0.00626072	0.264412	0.623387	0.00866664	0.000172801	0.0273159	0.00311042	0.00132924	0	5.31696e-05	0.00094376
1621344po	1621344po	WRAIR_MICROBIOME_NUT	BD_UWT_POST_NUT2	BD_UWT_POST	A	UWT	UWT	BD	BDUWT	yes	8	POST	yes	0.00223557	0.0680606	0.0638901	0.341702	0.43601	0.0065106	0.00118969	0.0752205	0.00138143	0.00201332	0	0.000322479	0.00146423
171037po	171037po	WRAIR_MICROBIOME_NUT	HC_SH_PRE_NUT3	HC_SH_PRE	B	SH	BL	HC	HCSH	no	0	PRE	no	0.0057207	0.123512	0.000497877	0.262889	0.536945	0.00668717	0.000673598	5.85737e-05	0.0153854	0.00327037	0.000136672	0.00055645	0.0436667
171037pre	171037pre	WRAIR_MICROBIOME_NUT	HC_SH_POST_NUT3	HC_SH_POST	B	SH	BL	HC	HCSH	no	0	POST	no	0.00580749	0.205616	0.000452699	0.086375	0.648395	0.0238379	0.00134516	5.17371e-05	0.00297488	0.00481155	0.000206948	0.000375094	0.0197506
171038po	171038po	WRAIR_MICROBIOME_NUT	HC_BL_PRE_NUT3	HC_BL_PRE	B	BL	BL	HC	HCBL	no	0	PRE	no	0.000922738	0.149036	0.000819446	0.213848	0.562182	0.00600468	0.00106046	9.64055e-05	0.0040628	0.00230684	0.000144608	0.000488913	0.0590277
171038pre	171038pre	WRAIR_MICROBIOME_NUT	HC_BL_PRE_NUT3	HC_BL_PRE	B	BL	BL	HC	HCBL	no	0	PRE	no	0.00139268	0.131927	0.000986479	0.171589	0.616056	0.05356	0.00116056	2.90141e-05	0.00304648	0.00174085	0.000145071	0.000203099	0.0181628
171039po	171039po	WRAIR_MICROBIOME_NUT	HC_SH_PRE_NUT3	HC_SH_PRE	B	SH	BL	HC	HCSH	no	0	PRE	no	0.00342809	0.124637	0.000250225	0.089956	0.661946	0.00683115	0.00060054	0.000250225	0.00430387	0.0102092	0.00010009	0.000525473	0.0969623
171039pre	171039pre	WRAIR_MICROBIOME_NUT	HC_SH_POST_NUT3	HC_SH_POST	B	SH	BL	HC	HCSH	no	0	POST	no	0.000134156	0.00334171	0.00325634	0.129156	0.707771	0.0684684	0.00012196	0.00024392	0.000378076	0.00118301	0	0.00457351	0.0813718
171040po	171040po	WRAIR_MICROBIOME_NUT	HC_BL_POST_NUT3	HC_BL_POST	B	BL	BL	HC	HCBL	no	0	POST	yes	0.000471115	0.127201	0.000294447	0.109122	0.698722	0.0146929	0.000117779	0.00044167	0.0263824	0.0118662	0	0.00135445	0.00933396
171040pre	171040pre	WRAIR_MICROBIOME_NUT	HC_BL_PRE_NUT3	HC_BL_PRE	B	BL	BL	HC	HCBL	no	0	PRE	no	0.000643481	0.135146	0.000269364	0.0930654	0.676553	0.011882	0.000179576	0.000329223	0.0162516	0.0158326	5.98587e-05	0.000867952	0.0489195
171045po	171045po	WRAIR_MICROBIOME_NUT	GD_SH_PRE_NUT3	GD_SH_PRE	B	SH	BL	GD	GDSH	yes	1	PRE	no	0.0298077	0.0387216	0.000399325	0.136543	0.663202	0.0508302	0.00754853	0.000128815	0.000991872	0.0638018	0.000128815	0.00619598	0.00170035
171045pre	171045pre	WRAIR_MICROBIOME_NUT	GD_SH_POST_NUT3	GD_SH_POST	B	SH	BL	GD	GDSH	yes	1	POST	no	0.00195767	0.00775045	0.00237488	0.142108	0.571992	0.0386078	0.000465348	0.00054558	0.000689998	0.220767	1.60465e-05	0.0022786	0.0104463
171046po	171046po	WRAIR_MICROBIOME_NUT	GD_SH_PRE_NUT3	GD_SH_PRE	B	SH	BL	GD	GDSH	yes	1	PRE	no	0.00126315	0.0661565	0.000236331	0.109063	0.62429	0.0812899	0.00136909	0.00594088	0.000757891	0.087296	2.44481e-05	0.0025915	0.0197215
171046pre	171046pre	WRAIR_MICROBIOME_NUT	GD_SH_POST_NUT3	GD_SH_POST	B	SH	BL	GD	GDSH	yes	1	POST	no	0.00197792	0.0316233	0.00102789	0.147004	0.582387	0.0751374	0.000241399	0.0103724	0.00105904	0.140806	1.55741e-05	0.00643991	0.00190783
171047po	171047po	WRAIR_MICROBIOME_NUT	GD_BL_PRE_NUT3	GD_BL_PRE	B	BL	BL	GD	GDBL	yes	1	PRE	no	0.000124775	0.00626993	0.00144271	0.282997	0.679617	0.00170786	0.000155969	0.000428913	0.000538091	0.00164547	0	0.0207516	0.00432033
171047pre	171047pre	WRAIR_MICROBIOME_NUT	GD_BL_POST_NUT3	GD_BL_POST	B	BL	BL	GD	GDBL	yes	1	POST	yes	0.00204617	0.0118443	0.00363263	0.12652	0.690343	0.0357584	0.00886974	0.000117182	0.0020642	0.0816845	0	0.00995141	0.0271681
171048po	171048po	WRAIR_MICROBIOME_NUT	GD_BL_PRE_NUT3	GD_BL_PRE	B	BL	BL	GD	GDBL	yes	1	PRE	no	0.00196006	0.0806583	0.000832101	0.128791	0.720803	0.0221709	0.00351331	5.54734e-05	0.00122041	0.0289386	0	0.000647189	0.0104105
171048pre	171048pre	WRAIR_MICROBIOME_NUT	GD_BL_POST_NUT3	GD_BL_POST	B	BL	BL	GD	GDBL	yes	1	POST	yes	0.0288311	0.0550458	0.0237373	0.139618	0.586177	0.0731584	0.0022625	0.000151676	0.00122605	0.0549699	0.000151676	0.000808939	0.0338617
171053po	171053po	WRAIR_MICROBIOME_NUT	BD_BL_PRE_NUT3	BD_BL_PRE	B	BL	BL	BD	BDBL	yes	8	PRE	no	0.000887625	0.0915494	0.0128658	0.168124	0.629584	0.0265142	0.00315918	0.000629927	0.00117396	0.0534388	9.54435e-05	0.00132667	0.0106515
171053pre	171053pre	WRAIR_MICROBIOME_NUT	BD_BL_POST_NUT3	BD_BL_POST	B	BL	BL	BD	BDBL	yes	8	POST	yes	0.000627623	0.0394326	0.000537962	0.111663	0.642811	0.153301	8.96604e-05	0.00166768	0.00109386	0.0339633	3.58641e-05	0.000645555	0.0141305
171054po	171054po	WRAIR_MICROBIOME_NUT	BD_SH_POST_NUT3	BD_SH_POST	B	SH	BL	BD	BDSH	yes	8	POST	no	0.0444162	0.0967782	0.00147738	0.136686	0.545155	0.0872983	0.00107963	1.89408e-05	0.00376922	0.064181	0.000255701	0.00111751	0.0177665
171054pre	171054pre	WRAIR_MICROBIOME_NUT	BD_SH_PRE_NUT3	BD_SH_PRE	B	SH	BL	BD	BDSH	yes	8	PRE	no	0.0498299	0.0511044	0.00313969	0.128854	0.552788	0.0980647	0.00549446	0.000185681	0.00183993	0.0965117	5.06402e-05	0.00119848	0.0109383
171055po	171055po	WRAIR_MICROBIOME_NUT	BD_SH_PRE_NUT3	BD_SH_PRE	B	SH	BL	BD	BDSH	yes	8	PRE	no	0.00302851	0.141433	0.000253657	0.225439	0.509773	0.023544	0.000361269	0.000115299	0.000799404	0.0881727	1.53731e-05	0.00112993	0.00593403
171055pre	171055pre	WRAIR_MICROBIOME_NUT	BD_SH_POST_NUT3	BD_SH_POST	B	SH	BL	BD	BDSH	yes	8	POST	no	0.0773726	0.158958	0.0121351	0.13718	0.436256	0.0512111	0.00405857	9.74058e-05	0.00155849	0.0955469	0.000365272	0.00122569	0.0240349
171056po	171056po	WRAIR_MICROBIOME_NUT	BD_BL_PRE_NUT3	BD_BL_PRE	B	BL	BL	BD	BDBL	yes	8	PRE	no	0.000905797	0.0769173	0.00434028	0.198502	0.674932	0.0112092	0.00766153	1.88708e-05	0.000849185	0.000830314	0.000150966	0.00203804	0.0216448
171056pre	171056pre	WRAIR_MICROBIOME_NUT	BD_BL_POST_NUT3	BD_BL_POST	B	BL	BL	BD	BDBL	yes	8	POST	yes	0.050561	0.0997281	0.0115462	0.262424	0.442649	0.0889291	0.00692522	2.51141e-05	0.00189612	0.007867	0.00016952	0.000822487	0.0264577
175756post	175756post	WRAIR_MICROBIOME_NUT	HC_SH_POST_NUT4	HC_SH_POST	B	SH	UWT	HC	HCSH	no	0	POST	no	0.0149376	0.0450465	0.0101571	0.315922	0.491082	0.0234583	0.078136	0.000596101	0.00155454	0.00370518	1.16883e-05	0.00788957	0.00750386
175756pre	175756pre	WRAIR_MICROBIOME_NUT	HC_SH_PRE_NUT4	HC_SH_PRE	B	SH	UWT	HC	HCSH	no	0	PRE	no	0.0143056	0.0203529	0.010987	0.367884	0.521976	0.0283365	0.0160257	0.000153097	0.00104917	0.00775843	2.70172e-05	0.00706049	0.0040841
175757post	175757post	WRAIR_MICROBIOME_NUT	HC_UWT_PRE_NUT4	HC_UWT_PRE	B	UWT	UWT	HC	HCUWT	no	0	PRE	no	0.0324902	0.0248356	0.00836131	0.413166	0.456453	0.0183414	0.0257477	0.000339036	0.00496139	0.00443613	0	0.00723437	0.0036339
175757pre	175757pre	WRAIR_MICROBIOME_NUT	HC_UWT_POST_NUT4	HC_UWT_POST	B	UWT	UWT	HC	HCUWT	no	0	POST	yes	0.0216562	0.023573	0.00607202	0.346262	0.525986	0.0349119	0.0239726	0.00028242	0.00295038	0.00304352	0	0.00838246	0.00290832
175758post	175758post	WRAIR_MICROBIOME_NUT	HC_SH_PRE_NUT4	HC_SH_PRE	B	SH	UWT	HC	HCSH	no	0	PRE	no	0.0277771	0.0235459	0.00272187	0.222626	0.658379	0.0127282	0.0307432	0.000157031	0.00266953	0.00587122	0	0.0065953	0.00618528
175758pre	175758pre	WRAIR_MICROBIOME_NUT	HC_SH_POST_NUT4	HC_SH_POST	B	SH	UWT	HC	HCSH	no	0	POST	no	0.0302306	0.020563	0.00401175	0.38371	0.51984	0.0162224	0.00965305	0.000387291	0.00134456	0.00605782	7.30738e-06	0.00394598	0.00402637
175759pre	175759pre	WRAIR_MICROBIOME_NUT	HC_UWT_PRE_NUT4	HC_UWT_PRE	B	UWT	UWT	HC	HCUWT	no	0	PRE	no	0.0015089	0.0356623	0.00548443	0.450518	0.48206	0.00406589	0.0125049	0.000198777	0.0013824	0.00450862	4.51765e-05	0.000695718	0.00136433
175764post	175764post	WRAIR_MICROBIOME_NUT	GD_SH_POST_NUT4	GD_SH_POST	B	SH	UWT	GD	GDSH	yes	1	POST	no	0.0336039	0.0661364	0.000346905	0.180406	0.458017	0.0364786	0.185528	0.00122947	0.00228549	0.000798392	1.02031e-05	0.0070988	0.0280611
175764pre	175764pre	WRAIR_MICROBIOME_NUT	GD_SH_PRE_NUT4	GD_SH_PRE	B	SH	UWT	GD	GDSH	yes	1	PRE	no	0.020959	0.0161595	0.000623941	0.139466	0.598005	0.0145666	0.168926	0.000971908	0.00434659	0.000755928	4.1996e-05	0.00186582	0.0333118
175765post	175765post	WRAIR_MICROBIOME_NUT	GD_UWT_POST_NUT4	GD_UWT_POST	B	UWT	UWT	GD	GDUWT	yes	1	POST	yes	0.00836829	0.158426	0.00035682	0.109933	0.64541	0.0233335	0.0495789	0.000218765	0.000524611	0.000654171	0	0.00166516	0.00153135
175765pre	175765pre	WRAIR_MICROBIOME_NUT	GD_UWT_PRE_NUT4	GD_UWT_PRE	B	UWT	UWT	GD	GDUWT	yes	1	PRE	no	0.0182203	0.0303376	0.000719653	0.252131	0.563297	0.0177156	0.101172	0.000299077	0.00266832	0.00100004	0.0001215	0.00402819	0.00829003
175766post	175766post	WRAIR_MICROBIOME_NUT	GD_SH_PRE_NUT4	GD_SH_PRE	B	SH	UWT	GD	GDSH	yes	1	PRE	no	0.00461713	0.0524326	0.000697727	0.075676	0.805735	0.019324	0.0377622	0.000370098	0.000606719	0.000436838	0	0.000995019	0.00134692
175766pre	175766pre	WRAIR_MICROBIOME_NUT	GD_SH_POST_NUT4	GD_SH_POST	B	SH	UWT	GD	GDSH	yes	1	POST	no	0.00110178	0.0446758	0.000577763	0.100007	0.79222	0.00906953	0.0421633	0.000282163	0.000819617	0.000470272	1.34363e-05	0.000443399	0.00815586
175767post	175767post	WRAIR_MICROBIOME_NUT	GD_UWT_PRE_NUT4	GD_UWT_PRE	B	UWT	UWT	GD	GDUWT	yes	1	PRE	no	0.00126384	0.0498463	0.000320676	0.145559	0.75058	0.00916756	0.0336333	0.000358403	0.000396129	0.000641352	0	0.0018769	0.00635693
175767pre	175767pre	WRAIR_MICROBIOME_NUT	GD_UWT_POST_NUT4	GD_UWT_POST	B	UWT	UWT	GD	GDUWT	yes	1	POST	yes	0.00117908	0.0681019	0.00104456	0.126095	0.769197	0.00773525	0.0101567	0.000134526	0.000621194	0.00073198	0	0.00111973	0.0138839
175771post	175771post	WRAIR_MICROBIOME_NUT	BD_SH_PRE_NUT4	BD_SH_PRE	B	SH	UWT	BD	BDSH	yes	8	PRE	no	0.00152996	0.0449956	3.22582e-05	0.165416	0.630869	0.00417974	0.13507	0.000373274	0.00113825	0.000668206	4.60832e-05	0.00149309	0.014189
175771pre	175771pre	WRAIR_MICROBIOME_NUT	BD_SH_POST_NUT4	BD_SH_POST	B	SH	UWT	BD	BDSH	yes	8	POST	no	0.000461461	0.0496532	1.38438e-05	0.05981	0.573559	0.00516836	0.282451	0.000798328	3.23023e-05	0.000549139	0	0.000562983	0.0269401
175773post	175773post	WRAIR_MICROBIOME_NUT	BD_UWT_PRE_NUT4	BD_UWT_PRE	B	UWT	UWT	BD	BDUWT	yes	8	PRE	no	0.00382045	0.064647	0.000390174	0.126351	0.707101	0.0038611	0.0859358	0.00047146	0.00112175	0.00139	8.12863e-06	0.000577133	0.00432443
175773pre	175773pre	WRAIR_MICROBIOME_NUT	BD_UWT_POST_NUT4	BD_UWT_POST	B	UWT	UWT	BD	BDUWT	yes	8	POST	yes	0.0197483	0.066541	0.000354641	0.153141	0.591936	0.0372931	0.12218	0.000525984	0.00108385	0.000980244	3.18778e-05	0.00131496	0.00486934
175774post	175774post	WRAIR_MICROBIOME_NUT	BD_SH_PRE_NUT4	BD_SH_PRE	B	SH	UWT	BD	BDSH	yes	8	PRE	no	0.0485759	0.0343593	0.000998818	0.242496	0.511378	0.00908924	0.117411	0.000765761	0.00918913	0.00193105	8.32348e-05	0.00199764	0.0217243
175774pre	175774pre	WRAIR_MICROBIOME_NUT	BD_SH_POST_NUT4	BD_SH_POST	B	SH	UWT	BD	BDSH	yes	8	POST	no	0.0344779	0.026299	0.000499002	0.207211	0.524124	0.020116	0.105406	0.000389845	0.00206618	0.00088105	5.45783e-05	0.00152819	0.0769477
175775post	175775post	WRAIR_MICROBIOME_NUT	BD_UWT_POST_NUT4	BD_UWT_POST	B	UWT	UWT	BD	BDUWT	yes	8	POST	yes	0.0851187	0.0324109	0.00382641	0.246576	0.560391	0.00376526	0.0557071	0.000165986	0.0011124	0.00516303	0.000107745	0.000396036	0.00525913
175775pre	175775pre	WRAIR_MICROBIOME_NUT	BD_UWT_PRE_NUT4	BD_UWT_PRE	B	UWT	UWT	BD	BDUWT	yes	8	PRE	no	0.034509	0.0364773	0.00187997	0.244873	0.509461	0.0264947	0.129571	0.000778026	0.00683795	0.00148011	6.66436e-05	0.000613741	0.00695728
175779post	175779post	WRAIR_MICROBIOME_NUT	HC_UWT_POST_NUT4	HC_UWT_POST	B	UWT	UWT	HC	HCUWT	no	0	POST	yes	0.0012767	0.0742308	0.0120374	0.388116	0.481606	0.0059184	0.0212661	0.000446844	0.00207007	0.00873625	7.29541e-05	0.000693064	0.00352915

## Sheet: tax4
Sample	SampleID	ProjectName	treatment	Description	cohort group	condition	experiment	diet	dietcondition	omega6cat	omega6num	time	txexposed	Pasteurellales	SHA-98	Anaeroplasmatales	Burkholderiales	Erysipelotrichales	Actinomycetales	Bacteroidales	Clostridiales	Bacillales	Rickettsiales	Lactobacillales	Bifidobacteriales	Enterobacteriales	Turicibacterales	Pseudomonadales	Verrucomicrobiales	Coriobacteriales	RF39	Desulfovibrionales	Sphingomonadales	YS2	RF32	Unexplained
1616087post	1616087post	WRAIR_MICROBIOME_NUT	HC_BL_POST_NUT1	HC_BL_POST	A	BL	BL	HC	HCBL	no	0	POST	yes	0	0	0.00107574	0.0516804	0.00390853	0.000340651	0.423062	0.373793	0	0	0.061631	0.00801427	0.000125503	0.0233974	8.96451e-06	0.0407975	0.00159568	0.000466154	8.96451e-05	7.17161e-05	0.000690267	0.00925137	0
1616088post	1616088post	WRAIR_MICROBIOME_NUT	HC_BL_POST_NUT1	HC_BL_POST	A	BL	BL	HC	HCBL	no	0	POST	yes	0	0	0.00465863	0.00937549	0.0189904	0.000912314	0.371661	0.54865	7.11735e-05	1.29406e-05	0.00204462	0.00020705	0.00133936	0.00857964	0	0.0196245	0.00168875	0.0022452	0.000122936	0	0.00246519	0.00735028	0
1616089post	1616089post	WRAIR_MICROBIOME_NUT	HC_BL_POST_NUT1	HC_BL_POST	A	BL	BL	HC	HCBL	no	0	POST	yes	0	0	7.88055e-05	0.039463	0.0062998	0.00022251	0.418151	0.412213	0.00127479	0	0.0262376	0.00897919	0.00022251	0.0734792	0	0.00111718	0.00200722	0.00082514	9.27123e-06	0	0.0014834	0.00793618	0
1616090post	1616090post	WRAIR_MICROBIOME_NUT	HC_BL_POST_NUT1	HC_BL_POST	A	BL	BL	HC	HCBL	no	0	POST	yes	0	0	8.65097e-05	0.0206585	0.00401405	0.000917003	0.40567	0.420861	2.59529e-05	2.59529e-05	0.0645708	3.46039e-05	0.000899701	0.0116702	0	0.0076215	0.0018167	0.00170424	0.000285482	0	0.016558	0.0425801	0
1616091post	1616091post	WRAIR_MICROBIOME_NUT	HC_SH_POST_NUT1	HC_SH_POST	A	SH	BL	HC	HCSH	no	0	POST	no	0	0	0.00167867	0.00385504	0.00172929	0.000295244	0.309762	0.562448	2.53066e-05	0	0.044624	0.00165337	3.37422e-05	0.0192583	8.43554e-06	0.0417897	0.00205827	0.00231977	0.000194018	0	0.0011388	0.00712803	0
1616092post	1616092post	WRAIR_MICROBIOME_NUT	HC_SH_POST_NUT1	HC_SH_POST	A	SH	BL	HC	HCSH	no	0	POST	no	0	0.000172746	0	0.0406418	0.0529134	0.00245831	0.456362	0.338469	3.98645e-05	1.32882e-05	0.0942263	0.000744137	0.00102319	0.00161451	0	0.000883662	0.00169424	1.99322e-05	2.65763e-05	0	0.00402631	0.00467079	0
1616093post	1616093post	WRAIR_MICROBIOME_NUT	HC_SH_POST_NUT1	HC_SH_POST	A	SH	BL	HC	HCSH	no	0	POST	no	0	5.52532e-05	0.00476559	0.053568	0.0110368	0.0010429	0.415435	0.389535	2.76266e-05	0	0.0226469	0.00462055	0.000241733	0.0211067	2.07199e-05	0.000497279	0.00227229	0.000683758	0.000207199	0	0.0209893	0.0512473	0
1616094post	1616094post	WRAIR_MICROBIOME_NUT	HC_SH_POST_NUT1	HC_SH_POST	A	SH	BL	HC	HCSH	no	0	POST	no	0	0	6.75488e-05	0.0174426	0.0185834	0.00144855	0.396369	0.44634	8.25596e-05	0	0.0713315	1.50108e-05	0.00026269	0.00114082	0	0.0205649	0.00339245	0.00132095	0.000142603	0	0.00483349	0.016662	0
1616095post	1616095post	WRAIR_MICROBIOME_NUT	GD_BL_POST_NUT1	GD_BL_POST	A	BL	BL	GD	GDBL	yes	1	POST	yes	0	0	0	0.0165006	0.0856323	0.00236535	0.318445	0.530441	4.87702e-05	0	0.00310503	8.12836e-06	9.75404e-05	2.43851e-05	8.12836e-06	0.0406418	0.000967275	0	1.62567e-05	0	0.00089412	0.000804708	0
1616096post	1616096post	WRAIR_MICROBIOME_NUT	GD_BL_POST_NUT1	GD_BL_POST	A	BL	BL	GD	GDBL	yes	1	POST	yes	0	0	0	0.0578973	0.094748	0.000316851	0.361469	0.416399	0	0	0.0229669	0.00440711	0.00295727	0.0302928	0	0.00292847	0.00253481	0	0	0	0.000115218	0.00296687	0
1616097post	1616097post	WRAIR_MICROBIOME_NUT	GD_SH_POST_NUT1	GD_SH_POST	A	SH	BL	GD	GDSH	yes	1	POST	no	0	0	0	0.0170865	0.192379	0.00282948	0.337572	0.41935	0.000315819	0	0.00974528	1.28906e-05	0.0063035	0.00637439	0	0.00626482	0.00141796	6.44529e-06	6.44529e-06	1.28906e-05	1.28906e-05	0.000309374	0
1616098post	1616098post	WRAIR_MICROBIOME_NUT	GD_SH_POST_NUT1	GD_SH_POST	A	SH	BL	GD	GDSH	yes	1	POST	no	0	0	0	0.0313581	0.128441	0.00252943	0.414596	0.415993	1.34903e-05	0	0.00342653	1.34903e-05	0.000215844	9.44319e-05	0	0.000553101	0.000627298	0	4.04708e-05	1.34903e-05	0.000957809	0.00112644	0
1616099post	1616099post	WRAIR_MICROBIOME_NUT	GD_SH_POST_NUT1	GD_SH_POST	A	SH	BL	GD	GDSH	yes	1	POST	no	0	0	0	0.0214209	0.195468	0.00162135	0.343812	0.427349	9.53734e-06	0	0.00145921	5.72241e-05	0.005875	0.000247971	0	0.000162135	0.00121124	0	0.000295658	0	0	0.00101096	0
1616100post	1616100post	WRAIR_MICROBIOME_NUT	GD_SH_POST_NUT1	GD_SH_POST	A	SH	BL	GD	GDSH	yes	1	POST	no	0	0	0	0.0022702	0.35834	0.0016404	0.0748579	0.454274	0	0	0.075268	0.000234343	0.025104	0.00219697	0	0	0.0057707	0	4.39393e-05	0	0	0	0
1616101post	1616101post	WRAIR_MICROBIOME_NUT	GD_BL_POST_NUT1	GD_BL_POST	A	BL	BL	GD	GDBL	yes	1	POST	yes	0	0	0.000106763	0.00518565	0.0347363	0.00125066	0.19386	0.614561	1.52519e-05	0	0.033722	0.00698538	0.000205901	0.0604357	0	0.0471284	0.000907489	7.62596e-05	0	0	0.000251657	0.000571947	0
1616102post	1616102post	WRAIR_MICROBIOME_NUT	GD_BL_POST_NUT1	GD_BL_POST	A	BL	BL	GD	GDBL	yes	1	POST	yes	0	0	9.85076e-06	0.041718	0.099601	0.00112299	0.251175	0.53995	5.91046e-05	0	0.00579225	0.000364478	0.000246269	0.0413535	0	0.0109836	0.00537852	0	9.85076e-06	0	0.000413732	0.00182239	0
1616103post	1616103post	WRAIR_MICROBIOME_NUT	BD_BL_POST_NUT1	BD_BL_POST	A	BL	BL	BD	BDBL	yes	8	POST	yes	0	3.51256e-05	0	0.0156221	0.0922399	0.000851796	0.352925	0.454622	6.14698e-05	0	0.00716563	0	0.000421507	0.0183004	1.75628e-05	0.0500101	0.00245879	0	0.000237098	0	0.000351256	0.00468049	0
1616104post	1616104post	WRAIR_MICROBIOME_NUT	BD_BL_POST_NUT1	BD_BL_POST	A	BL	BL	BD	BDBL	yes	8	POST	yes	0	0	0	0.0219744	0.139153	0.000298612	0.343518	0.455129	5.26963e-05	0	0.0108379	1.75654e-05	0.000140523	0.0100386	0	0.00591077	0.00175654	0	7.02617e-05	0	0.00412788	0.00697348	0
1616105post	1616105post	WRAIR_MICROBIOME_NUT	BD_BL_POST_NUT1	BD_BL_POST	A	BL	BL	BD	BDBL	yes	8	POST	yes	0	0	0	0.000263445	0.0883784	0.00162458	0.0123453	0.693826	0	0	0.165678	0.000936693	3.65896e-05	0.0271787	0	0.00454442	0.00450783	0	0	0	0.000461028	0.000219537	0
1616106post	1616106post	WRAIR_MICROBIOME_NUT	BD_BL_POST_NUT1	BD_BL_POST	A	BL	BL	BD	BDBL	yes	8	POST	yes	0	0	0	0.0201911	0.088322	0.00198476	0.467358	0.370441	6.10696e-05	0	0.018924	2.29011e-05	0.000122139	0.000229011	0	0.0189392	0.00141987	0	0.000167941	0	0.00874059	0.00307638	0
1616107post	1616107post	WRAIR_MICROBIOME_NUT	BD_SH_POST_NUT1	BD_SH_POST	A	SH	BL	BD	BDSH	yes	8	POST	no	0	0	0	0.0289159	0.105282	0.00113345	0.389778	0.398228	0	0	0.0330504	0.000798568	0.00466261	0.0342611	0	5.15205e-05	0.00140393	0	2.57602e-05	0	0.000540965	0.00186762	0
1616108post	1616108post	WRAIR_MICROBIOME_NUT	BD_SH_POST_NUT1	BD_SH_POST	A	SH	BL	BD	BDSH	yes	8	POST	no	7.19735e-06	0	0	0.00332518	0.226551	0.00521808	0.22979	0.443609	0.00024471	0	0.0718512	0.000151144	0.000453433	0.00179214	0	0.00359148	0.009774	0	0	0	0.000885274	0.00275659	0
1616109post	1616109post	WRAIR_MICROBIOME_NUT	BD_SH_POST_NUT1	BD_SH_POST	A	SH	BL	BD	BDSH	yes	8	POST	no	1.42567e-05	9.50444e-06	0	0.0169036	0.0369723	0.000418195	0.362523	0.493979	2.85133e-05	0	0.0285703	0.000323151	0.00236185	0.0220598	0	0.020981	0.00222404	0	4.75222e-06	0	0.00141141	0.0112152	0
1616110post	1616110post	WRAIR_MICROBIOME_NUT	BD_SH_POST_NUT1	BD_SH_POST	A	SH	BL	BD	BDSH	yes	8	POST	no	0	2.39272e-05	4.78543e-05	0.00905643	0.0468135	0.00080156	0.302284	0.542931	7.17815e-05	0	0.0106715	1.19636e-05	0.000550325	0.0277675	0	0.0545061	0.00125618	0.000131599	0.000263199	0	0.00165097	0.00116047	0
1621321po	1621321po	WRAIR_MICROBIOME_NUT	HC_SH_POST_NUT2	HC_SH_POST	A	SH	UWT	HC	HCSH	no	0	POST	no	0	0	0.00714809	0.000109971	0.0259531	0.00553519	0.169721	0.722727	3.66569e-05	0	0.0311584	0.00505865	0.00109971	0.000256598	0	0.00714809	0.00245601	0.00648827	0	0	0.0140029	0.00109971	0
1621322po	1621322po	WRAIR_MICROBIOME_NUT	HC_SH_POST_NUT2	HC_SH_POST	A	SH	UWT	HC	HCSH	no	0	POST	no	0	0	0.00162756	0.000467492	0.0210545	0.00282227	0.216882	0.691836	0	0	0.0379881	0.00275301	0.00171414	0.000173145	1.73145e-05	0.00199117	0.00261449	0.00806857	0	8.65726e-05	0.00902086	0.00088304	0
1621323po	1621323po	WRAIR_MICROBIOME_NUT	HC_UWT_POST_NUT2	HC_UWT_POST	A	UWT	UWT	HC	HCUWT	no	0	POST	yes	0	0	0.000303393	0.000339086	0.0221298	0.00801314	0.249674	0.645976	0.000374779	0	0.0330341	0.00167758	0.00426534	3.56933e-05	0	0.00167758	0.0018382	0.00851284	0	0	0.0213803	0.000767405	0
1621324po	1621324po	WRAIR_MICROBIOME_NUT	HC_UWT_POST_NUT2	HC_UWT_POST	A	UWT	UWT	HC	HCUWT	no	0	POST	yes	0	0	0.000481309	0.000200545	0.0207765	0.00313854	0.212307	0.695221	0.00161439	0	0.0197036	0.000260709	0.0166954	0.000100273	3.00818e-05	0.0017648	0.00211575	0.0138677	0	3.00818e-05	0.0111904	0.000501364	0
1621325po	1621325po	WRAIR_MICROBIOME_NUT	HC_SH_POST_NUT2	HC_SH_POST	A	SH	UWT	HC	HCSH	no	0	POST	no	0	0	0.00104452	0.00431735	0.016016	0.00900608	0.232348	0.683069	0.000139269	0	0.0107237	0.00253006	0.011188	0.000162481	0	0.00480479	0.00306392	0.0078455	0	0	0.0125807	0.00116058	0
1621326po	1621326po	WRAIR_MICROBIOME_NUT	HC_SH_POST_NUT2	HC_SH_POST	A	SH	UWT	HC	HCSH	no	0	POST	no	0	0	0.00030498	0.000487969	0.00939339	0.00678581	0.18465	0.631873	1.5249e-05	4.5747e-05	0.138903	0.00309555	0.00361402	3.0498e-05	3.0498e-05	0.00224161	0.00320229	0.00744152	0.000167739	0	0.00712129	0.000594712	0
1621327po	1621327po	WRAIR_MICROBIOME_NUT	HC_UWT_POST_NUT2	HC_UWT_POST	A	UWT	UWT	HC	HCUWT	no	0	POST	yes	0	0	0.00177852	0.000355703	0.0184966	0.0148802	0.112876	0.736068	0.000592839	0	0.027152	0.00533555	0.0114418	0.000414987	0	0.00575053	0.0033199	0.010019	0.000711406	0	0.050332	0.000474271	0
1621328po	1621328po	WRAIR_MICROBIOME_NUT	HC_UWT_POST_NUT2	HC_UWT_POST	A	UWT	UWT	HC	HCUWT	no	0	POST	yes	0	0	0.00130648	0.000635341	0.043409	0.0154182	0.17428	0.71058	0.00150334	0	0.023785	0.00151229	0.00587914	0.000125279	4.47423e-05	0.00556595	0.00342726	0.00676504	0	4.47423e-05	0.00501114	0.000706929	0
1621329po	1621329po	WRAIR_MICROBIOME_NUT	GD_SH_POST_NUT2	GD_SH_POST	A	SH	UWT	GD	GDSH	yes	1	POST	no	0	0.000135331	0.000439826	0.0190056	0.0717636	0.0770203	0.192741	0.575398	0	0	0.0330631	4.2291e-06	0.000152248	2.53746e-05	0	0.0228033	0.00192424	0.000190309	0	1.26873e-05	0.000245288	0.00507492	0
1621330po	1621330po	WRAIR_MICROBIOME_NUT	GD_SH_POST_NUT2	GD_SH_POST	A	SH	UWT	GD	GDSH	yes	1	POST	no	0	9.40353e-05	0.000225685	0.0180548	0.069163	0.079836	0.189303	0.578101	0	0	0.0338057	0	0.000122246	9.40353e-06	0	0.0241765	0.00207818	0.000225685	0	0	0.000310317	0.00449489	0
1621331po	1621331po	WRAIR_MICROBIOME_NUT	GD_UWT_POST_NUT2	GD_UWT_POST	A	UWT	UWT	GD	GDUWT	yes	1	POST	yes	0	1.86413e-05	9.32065e-05	0.00954434	0.0406877	0.0772495	0.146657	0.706884	0	0	0.00535627	1.24275e-05	0.000646232	1.24275e-05	0	0.000745652	0.000466032	3.72826e-05	0	0	2.48551e-05	0.0115638	0
1621332po	1621332po	WRAIR_MICROBIOME_NUT	GD_UWT_POST_NUT2	GD_UWT_POST	A	UWT	UWT	GD	GDUWT	yes	1	POST	yes	0	0	0.000122489	0.00890495	0.0628368	0.126274	0.235105	0.540948	1.22489e-05	0	0.0117834	0	0.000514454	9.79912e-05	0	0.00487506	0.00156786	0.000257227	0	0	0.000526703	0.00617344	0
1621333po	1621333po	WRAIR_MICROBIOME_NUT	GD_SH_POST_NUT2	GD_SH_POST	A	SH	UWT	GD	GDSH	yes	1	POST	no	0	2.69628e-05	0.000172562	0.00768438	0.0378935	0.115055	0.352333	0.468375	1.07851e-05	0	0.00417923	1.07851e-05	0.000183347	9.16734e-05	0	0.00574846	0.00225409	0.000215702	0	5.39255e-06	0.000388264	0.00537098	0
1621334po	1621334po	WRAIR_MICROBIOME_NUT	GD_SH_POST_NUT2	GD_SH_POST	A	SH	UWT	GD	GDSH	yes	1	POST	no	0	1.1641e-05	0.000768308	0.0321409	0.0760858	0.017706	0.243158	0.596114	0	0	0.00648406	0	5.82052e-05	0.000139692	0	0.00143185	0.000779949	0.00022118	0	0	4.65641e-05	0.0248536	0
1621335po	1621335po	WRAIR_MICROBIOME_NUT	GD_UWT_POST_NUT2	GD_UWT_POST	A	UWT	UWT	GD	GDUWT	yes	1	POST	yes	0	0.000144679	0.000453327	0.0278458	0.0557206	0.0982947	0.221696	0.557216	2.89357e-05	0	0.00976099	9.64525e-06	0.000337584	9.64525e-05	0	0.000289357	0.00268138	0.000241131	0	9.64525e-06	0	0.0251741	0
1621336po	1621336po	WRAIR_MICROBIOME_NUT	GD_UWT_POST_NUT2	GD_UWT_POST	A	UWT	UWT	GD	GDUWT	yes	1	POST	yes	0	4.09356e-05	0.000158625	0.0151155	0.0472857	0.10787	0.198282	0.591181	0	0	0.013652	1.02339e-05	9.21051e-05	1.02339e-05	0	0.000388888	0.0020826	4.09356e-05	0	5.11695e-06	1.53508e-05	0.0237682	0
1621337po	1621337po	WRAIR_MICROBIOME_NUT	BD_UWT_POST_NUT2	BD_UWT_POST	A	UWT	UWT	BD	BDUWT	yes	8	POST	yes	0	0	0.000819444	0.00973195	0.046193	0.0426195	0.387766	0.4868	2.53436e-05	0	0.00641194	0	0.00152906	0.000135166	0	0.00729896	0.00201059	0.0007941	0	0	0.000473081	0.00739189	0
1621338po	1621338po	WRAIR_MICROBIOME_NUT	BD_UWT_POST_NUT2	BD_UWT_POST	A	UWT	UWT	BD	BDUWT	yes	8	POST	yes	0	0	0.000515324	0.00127359	0.0416308	0.0931926	0.281124	0.561254	0	0	0.00451276	0	0.000507962	9.57029e-05	0	0.00239257	0.00429927	0.000765624	0	0	0.000316556	0.00812003	0
1621339po	1621339po	WRAIR_MICROBIOME_NUT	BD_SH_POST_NUT2	BD_SH_POST	A	SH	UWT	BD	BDSH	yes	8	POST	no	0	0	0.000714096	0.000285639	0.0242691	0.0255953	0.371891	0.535644	0	0	0.007396	2.04028e-05	4.08055e-05	0.000357048	0	0.000734499	0.00487626	0.000693694	0	0	1.02014e-05	0.0274723	0
1621340po	1621340po	WRAIR_MICROBIOME_NUT	BD_SH_POST_NUT2	BD_SH_POST	A	SH	UWT	BD	BDSH	yes	8	POST	no	0	2.2883e-05	0.00015446	0.0121967	0.0629627	0.0500452	0.278876	0.527906	0	0	0.0208464	2.86038e-05	0.000314642	0.000102974	0	0.0391357	0.00189929	0.00158465	0	0	0.000137298	0.00378714	0
1621341po	1621341po	WRAIR_MICROBIOME_NUT	BD_SH_POST_NUT2	BD_SH_POST	A	SH	UWT	BD	BDSH	yes	8	POST	no	0	0	0.000840651	0.00646719	0.0321195	0.0246785	0.279787	0.578201	0.002755	8.32328e-05	0.0447376	0.00551833	0.00312123	0.000374547	1.66466e-05	0.00399517	0.00780723	0.00171459	0.00160639	1.66466e-05	0.00504391	0.00111532	0
1621342po	1621342po	WRAIR_MICROBIOME_NUT	BD_SH_POST_NUT2	BD_SH_POST	A	SH	UWT	BD	BDSH	yes	8	POST	no	0	0	0.000216041	0.00308059	0.031006	0.0413919	0.235261	0.663751	0	0	0.00664928	0	6.40123e-05	6.40123e-05	0	0.00895372	0.000792152	0.00112022	0	0	9.60184e-05	0.00755345	0
1621343po	1621343po	WRAIR_MICROBIOME_NUT	BD_UWT_POST_NUT2	BD_UWT_POST	A	UWT	UWT	BD	BDUWT	yes	8	POST	yes	0	0	0.00111656	0.0103814	0.0539671	0.00624742	0.264412	0.623387	0	0	0.00864006	1.32924e-05	0.000172801	2.65848e-05	0	0.0273159	0.00311042	0.000212678	0	2.65848e-05	5.31696e-05	0.000917175	0
1621344po	1621344po	WRAIR_MICROBIOME_NUT	BD_UWT_POST_NUT2	BD_UWT_POST	A	UWT	UWT	BD	BDUWT	yes	8	POST	yes	0	1.30735e-05	0.00104588	0.00223557	0.0680606	0.0483632	0.341702	0.435997	0.000217892	0	0.00608353	0.0155269	0.00118097	0.000209176	8.71566e-06	0.0752205	0.00138143	0.000967438	0	4.35783e-06	0.000322479	0.00145987	0
171037po	171037po	WRAIR_MICROBIOME_NUT	HC_SH_PRE_NUT3	HC_SH_PRE	B	SH	BL	HC	HCSH	no	0	PRE	no	0	0	6.8336e-05	0.0057207	0.123512	0.000312393	0.262889	0.536945	0.000234295	0.0184312	0.00566213	0.000185483	0.000673598	0.000790745	0	5.85737e-05	0.0153854	0.00320203	0.000136672	1.95246e-05	0.00055645	0.025216	0
171037pre	171037pre	WRAIR_MICROBIOME_NUT	HC_SH_POST_NUT3	HC_SH_POST	B	SH	BL	HC	HCSH	no	0	POST	no	0	0	0.00285847	0.00580749	0.205616	0.000245751	0.086375	0.648395	0.000129343	0.0123005	0.00536772	0.000206948	0.00134516	0.0183408	0	5.17371e-05	0.00297488	0.00195307	0.000206948	0.000142277	0.000375094	0.00730786	0
171038po	171038po	WRAIR_MICROBIOME_NUT	HC_BL_PRE_NUT3	HC_BL_PRE	B	BL	BL	HC	HCBL	no	0	PRE	no	0	0	6.8861e-05	0.000922738	0.149036	0.000785016	0.213848	0.562182	0.000254786	0.0362967	0.00549511	3.44305e-05	0.00106046	0.000254786	0	9.64055e-05	0.0040628	0.00223798	0.000144608	4.82027e-05	0.000488913	0.0226828	0
171038pre	171038pre	WRAIR_MICROBIOME_NUT	HC_BL_PRE_NUT3	HC_BL_PRE	B	BL	BL	HC	HCBL	no	0	PRE	no	0	0	0.00104451	0.00139268	0.131927	0.000986479	0.171589	0.616056	0.000203099	0.0111704	0.0531538	0	0.00116056	0.000203099	0	2.90141e-05	0.00304648	0.000696338	0.000145071	0	0.000203099	0.0069924	0
171039po	171039po	WRAIR_MICROBIOME_NUT	HC_SH_PRE_NUT3	HC_SH_PRE	B	SH	BL	HC	HCSH	no	0	PRE	no	0	0	0.0075568	0.00342809	0.124637	0.000250225	0.089956	0.661946	0.00050045	0.0967871	0.00618056	0	0.00060054	0.000150135	0	0.000250225	0.00430387	0.00265239	0.00010009	2.50225e-05	0.000525473	0.000150135	0
171039pre	171039pre	WRAIR_MICROBIOME_NUT	HC_SH_POST_NUT3	HC_SH_POST	B	SH	BL	HC	HCSH	no	0	POST	no	0	0	0	0.000134156	0.00334171	2.4392e-05	0.129156	0.707771	0.000146352	0.0163792	0.0683221	0.00323194	0.00012196	0	0	0.00024392	0.000378076	0.00118301	0	0	0.00457351	0.0649926	0
171040po	171040po	WRAIR_MICROBIOME_NUT	HC_BL_POST_NUT3	HC_BL_POST	B	BL	BL	HC	HCBL	no	0	POST	yes	0	0	0.00853896	0.000471115	0.127201	0.000117779	0.109122	0.698722	0.0013839	0.00821506	0.0131029	0.000176668	0.000117779	0.000206113	0	0.00044167	0.0263824	0.00332725	0	5.88893e-05	0.00135445	0.00106001	0
171040pre	171040pre	WRAIR_MICROBIOME_NUT	HC_BL_PRE_NUT3	HC_BL_PRE	B	BL	BL	HC	HCBL	no	0	PRE	no	0	0	0.0119418	0.000643481	0.135146	0.000209506	0.0930654	0.676553	0.00104753	0.0477373	0.0108344	5.98587e-05	0.000179576	0	0	0.000329223	0.0162516	0.00389082	5.98587e-05	8.97881e-05	0.000867952	0.00109242	0
171045po	171045po	WRAIR_MICROBIOME_NUT	GD_SH_PRE_NUT3	GD_SH_PRE	B	SH	BL	GD	GDSH	yes	1	PRE	no	0	0	0	0.0298077	0.0387216	0.000334918	0.136543	0.663202	1.28815e-05	2.57629e-05	0.0505339	6.44073e-05	0.00748412	0.000283392	6.44073e-05	0.000128815	0.000991872	0.0638018	0.000128815	3.86444e-05	0.00619598	0.00163594	0
171045pre	171045pre	WRAIR_MICROBIOME_NUT	GD_SH_POST_NUT3	GD_SH_POST	B	SH	BL	GD	GDSH	yes	1	POST	no	0	0	0	0.00195767	0.00775045	0.000706045	0.142108	0.571992	0	0.01035	0.0385115	0.00166883	0.000417208	9.62788e-05	4.81394e-05	0.00054558	0.000689998	0.220767	1.60465e-05	1.60465e-05	0.0022786	8.02324e-05	0
171046po	171046po	WRAIR_MICROBIOME_NUT	GD_SH_PRE_NUT3	GD_SH_PRE	B	SH	BL	GD	GDSH	yes	1	PRE	no	0	0	0	0.00126315	0.0661565	0.000114091	0.109063	0.62429	0.000105942	0.0191021	0.0807276	0.00012224	0.0013039	0.000456364	6.51949e-05	0.00594088	0.000757891	0.087296	2.44481e-05	8.9643e-05	0.0025915	0.000529708	0
171046pre	171046pre	WRAIR_MICROBIOME_NUT	GD_SH_POST_NUT3	GD_SH_POST	B	SH	BL	GD	GDSH	yes	1	POST	no	0	0	0	0.00197792	0.0316233	0.000475011	0.147004	0.582387	3.11483e-05	0.00172873	0.0749194	0.000552882	0.000179103	0.00018689	6.22966e-05	0.0103724	0.00105904	0.140806	1.55741e-05	0	0.00643991	0.000179103	0
171047po	171047po	WRAIR_MICROBIOME_NUT	GD_BL_PRE_NUT3	GD_BL_PRE	B	BL	BL	GD	GDBL	yes	1	PRE	no	0	0	0	0.000124775	0.00626993	0.000140372	0.282997	0.679617	0	0.00429693	0.00170786	0.00130234	0.000155969	0	0	0.000428913	0.000538091	0.00164547	0	0	0.0207516	2.33953e-05	0
171047pre	171047pre	WRAIR_MICROBIOME_NUT	GD_BL_POST_NUT3	GD_BL_POST	B	BL	BL	GD	GDBL	yes	1	POST	yes	0	0	0	0.00204617	0.0118443	0.000775201	0.12652	0.690343	1.80279e-05	0.027096	0.0356773	0.00285743	0.00886974	6.30977e-05	0	0.000117182	0.0020642	0.0816845	0	0	0.00995141	7.21117e-05	0
171048po	171048po	WRAIR_MICROBIOME_NUT	GD_BL_PRE_NUT3	GD_BL_PRE	B	BL	BL	GD	GDBL	yes	1	PRE	no	0	0	7.39645e-05	0.00196006	0.0806583	0.000388314	0.128791	0.720803	7.39645e-05	0.0068787	0.0113536	0.000443787	0.00349482	0.0107433	1.84911e-05	5.54734e-05	0.00122041	0.0288646	0	0.000240385	0.000647189	0.00329142	0
171048pre	171048pre	WRAIR_MICROBIOME_NUT	GD_BL_POST_NUT3	GD_BL_POST	B	BL	BL	GD	GDBL	yes	1	POST	yes	0	0	0	0.0288311	0.0550458	0.000492947	0.139618	0.586177	2.52793e-05	0.0297411	0.0707063	0.0232444	0.00221194	0.00242682	5.05587e-05	0.000151676	0.00122605	0.0549699	0.000151676	0	0.000808939	0.00412053	0
171053po	171053po	WRAIR_MICROBIOME_NUT	BD_BL_PRE_NUT3	BD_BL_PRE	B	BL	BL	BD	BDBL	yes	8	PRE	no	0	4.77218e-05	0	0.000887625	0.0915494	0.0126558	0.168124	0.629536	0.000725371	0.0104606	0.0254548	0.000209976	0.00314009	0.000334052	1.90887e-05	0.000629927	0.00117396	0.0534388	9.54435e-05	0.000114532	0.00132667	7.63548e-05	0
171053pre	171053pre	WRAIR_MICROBIOME_NUT	BD_BL_POST_NUT3	BD_BL_POST	B	BL	BL	BD	BDBL	yes	8	POST	yes	0	0.000179321	0	0.000627623	0.0394326	0.000304845	0.111663	0.642632	0.000107592	0.0139691	0.152082	0.000233117	8.96604e-05	0.00111179	0	0.00166768	0.00109386	0.0339633	3.58641e-05	0	0.000645555	0.000161389	0
171054po	171054po	WRAIR_MICROBIOME_NUT	BD_SH_POST_NUT3	BD_SH_POST	B	SH	BL	BD	BDSH	yes	8	POST	no	0	0.000321994	0	0.0444162	0.0967782	0.000265172	0.136686	0.544833	3.78817e-05	0.0128703	0.0738219	0.00121221	0.00107016	0.0134385	9.47041e-06	1.89408e-05	0.00376922	0.064181	0.000255701	0.000104175	0.00111751	0.00479203	0
171054pre	171054pre	WRAIR_MICROBIOME_NUT	BD_SH_PRE_NUT3	BD_SH_PRE	B	SH	BL	BD	BDSH	yes	8	PRE	no	0	0	3.37601e-05	0.0498299	0.0511044	0.00173865	0.128854	0.552788	0.00013504	0.0107273	0.0750909	0.00140104	0.00547758	0.0228387	1.68801e-05	0.000185681	0.00183993	0.096478	5.06402e-05	0.00013504	0.00119848	7.59603e-05	0
171055po	171055po	WRAIR_MICROBIOME_NUT	BD_SH_PRE_NUT3	BD_SH_PRE	B	SH	BL	BD	BDSH	yes	8	PRE	no	0	0	4.61194e-05	0.00302851	0.141433	0.000138358	0.225439	0.509773	0	0.00415075	0.0232134	0.000115299	0.000230597	0.000330523	0.000130672	0.000115299	0.000799404	0.0881266	1.53731e-05	0.000107612	0.00112993	0.00167567	0
171055pre	171055pre	WRAIR_MICROBIOME_NUT	BD_SH_POST_NUT3	BD_SH_POST	B	SH	BL	BD	BDSH	yes	8	POST	no	0	0	4.87029e-05	0.0773726	0.158958	8.92886e-05	0.13718	0.436256	4.05857e-05	0.0174519	0.012541	0.0120458	0.00394493	0.0386295	0.00011364	9.74058e-05	0.00155849	0.0954982	0.000365272	0.000121757	0.00122569	0.00646125	0
171056po	171056po	WRAIR_MICROBIOME_NUT	BD_BL_PRE_NUT3	BD_BL_PRE	B	BL	BL	BD	BDBL	yes	8	PRE	no	0	0	1.88708e-05	0.000905797	0.0769173	0.00120773	0.198502	0.674932	0.000207579	0.021324	0.00643493	0.00313255	0.00766153	0.00456673	0	1.88708e-05	0.000849185	0.000811443	0.000150966	0	0.00203804	0.000320803	0
171056pre	171056pre	WRAIR_MICROBIOME_NUT	BD_BL_POST_NUT3	BD_BL_POST	B	BL	BL	BD	BDBL	yes	8	POST	yes	0	0	2.51141e-05	0.050561	0.0997281	0.0109246	0.262424	0.442649	0.000401826	0.0227534	0.016117	0.000621574	0.00692522	0.0724103	0	2.51141e-05	0.00189612	0.00784188	0.00016952	1.88356e-05	0.000822487	0.0036855	0
175756post	175756post	WRAIR_MICROBIOME_NUT	HC_SH_POST_NUT4	HC_SH_POST	B	SH	UWT	HC	HCSH	no	0	POST	no	0	1.16883e-05	0.000619477	0.0149376	0.0450465	0.00345972	0.315922	0.49107	0.000116883	0	0.0228622	0.00669737	0.078136	0.000479218	0	0.000596101	0.00155454	0.0030857	1.16883e-05	0	0.00788957	0.00750386	0
175756pre	175756pre	WRAIR_MICROBIOME_NUT	HC_SH_PRE_NUT4	HC_SH_PRE	B	SH	UWT	HC	HCSH	no	0	PRE	no	3.60229e-05	0	0.00510625	0.0143056	0.0203529	0.0017336	0.367884	0.521976	0.000445783	9.00572e-06	0.027526	0.00925338	0.0159897	0.000364732	0	0.000153097	0.00104917	0.00265219	2.70172e-05	0	0.00706049	0.00407509	0
175757post	175757post	WRAIR_MICROBIOME_NUT	HC_UWT_PRE_NUT4	HC_UWT_PRE	B	UWT	UWT	HC	HCUWT	no	0	PRE	no	4.29765e-05	0	0.00169996	0.0324902	0.0248356	0.00205809	0.413166	0.456453	0.000348587	4.77516e-06	0.0177397	0.00630321	0.0256999	0.000253084	4.77516e-06	0.000339036	0.00496139	0.00273617	0	0	0.00723437	0.00362912	0
175757pre	175757pre	WRAIR_MICROBIOME_NUT	HC_UWT_POST_NUT4	HC_UWT_POST	B	UWT	UWT	HC	HCUWT	no	0	POST	yes	5.40804e-05	0	0.00130694	0.0216562	0.023573	0.0011417	0.346262	0.525986	0.000369549	3.00446e-06	0.0341938	0.00493033	0.0239185	0.000348518	0	0.00028242	0.00295038	0.00173658	0	3.00446e-06	0.00838246	0.00290231	0
175758post	175758post	WRAIR_MICROBIOME_NUT	HC_SH_PRE_NUT4	HC_SH_PRE	B	SH	UWT	HC	HCSH	no	0	PRE	no	0	8.72395e-05	0.0018582	0.0277771	0.0235459	0.00181458	0.222626	0.658292	8.72395e-05	8.72395e-06	0.0122484	0.000907291	0.0307345	0.000392578	8.72395e-06	0.000157031	0.00266953	0.00401302	0	0	0.0065953	0.00617656	0
175758pre	175758pre	WRAIR_MICROBIOME_NUT	HC_SH_POST_NUT4	HC_SH_POST	B	SH	UWT	HC	HCSH	no	0	POST	no	2.92295e-05	0.000182684	0.0020826	0.0302306	0.020563	0.000409213	0.38371	0.519657	0.000365369	0	0.0156086	0.00360254	0.00962382	0.000248451	0	0.000387291	0.00134456	0.00397521	7.30738e-06	0	0.00394598	0.00402637	0
175759pre	175759pre	WRAIR_MICROBIOME_NUT	HC_UWT_PRE_NUT4	HC_UWT_PRE	B	UWT	UWT	HC	HCUWT	no	0	PRE	no	9.0353e-06	0	0.000325271	0.0015089	0.0356623	0.00346052	0.450518	0.48206	1.80706e-05	0	0.00345148	0.00202391	0.0124687	0.00059633	2.71059e-05	0.000198777	0.0013824	0.00418334	4.51765e-05	0	0.000695718	0.00136433	0
175764post	175764post	WRAIR_MICROBIOME_NUT	GD_SH_POST_NUT4	GD_SH_POST	B	SH	UWT	GD	GDSH	yes	1	POST	no	5.10155e-05	2.55077e-06	0.000178554	0.0336039	0.0661364	0.000303542	0.180406	0.458014	1.02031e-05	0	0.0360552	4.33631e-05	0.185462	0.000413225	1.53046e-05	0.00122947	0.00228549	0.000619838	1.02031e-05	0	0.0070988	0.0280611	0
175764pre	175764pre	WRAIR_MICROBIOME_NUT	GD_SH_PRE_NUT4	GD_SH_PRE	B	SH	UWT	GD	GDSH	yes	1	PRE	no	1.19989e-05	0	0.00010199	0.020959	0.0161595	0.000611942	0.139466	0.598005	0.000110989	0	0.0141107	1.19989e-05	0.168893	0.000344967	2.0998e-05	0.000971908	0.00434659	0.000653938	4.1996e-05	0	0.00186582	0.0333118	0
175765post	175765post	WRAIR_MICROBIOME_NUT	GD_UWT_POST_NUT4	GD_UWT_POST	B	UWT	UWT	GD	GDUWT	yes	1	POST	yes	1.06197e-05	8.49573e-06	3.82308e-05	0.00836829	0.158426	0.000341953	0.109933	0.645401	4.24786e-06	0	0.0216535	1.48675e-05	0.0495662	0.00167578	2.12393e-06	0.000218765	0.000524611	0.00061594	0	4.24786e-06	0.00166516	0.00152711	0
175765pre	175765pre	WRAIR_MICROBIOME_NUT	GD_UWT_PRE_NUT4	GD_UWT_PRE	B	UWT	UWT	GD	GDUWT	yes	1	PRE	no	2.80384e-05	0	0.000149538	0.0182203	0.0303376	0.000700961	0.252131	0.563297	0	0	0.0170333	1.86923e-05	0.101055	0.000682268	8.87884e-05	0.000299077	0.00266832	0.000850499	0.0001215	0	0.00402819	0.00829003	0
175766post	175766post	WRAIR_MICROBIOME_NUT	GD_SH_PRE_NUT4	GD_SH_PRE	B	SH	UWT	GD	GDSH	yes	1	PRE	no	0.000248755	0	2.42688e-05	0.00461713	0.0524326	0.000673458	0.075676	0.805735	6.06719e-06	6.06719e-06	0.01842	2.42688e-05	0.0375074	0.000897944	6.06719e-06	0.000370098	0.000606719	0.000412569	0	1.82016e-05	0.000995019	0.00132265	0
175766pre	175766pre	WRAIR_MICROBIOME_NUT	GD_SH_POST_NUT4	GD_SH_POST	B	SH	UWT	GD	GDSH	yes	1	POST	no	1.34363e-05	0	2.68727e-05	0.00110178	0.0446758	0.00055089	0.100007	0.79222	0	0	0.00889486	2.68727e-05	0.0421498	0.000174672	0	0.000282163	0.000819617	0.000443399	1.34363e-05	0	0.000443399	0.00815586	0
175767post	175767post	WRAIR_MICROBIOME_NUT	GD_UWT_PRE_NUT4	GD_UWT_PRE	B	UWT	UWT	GD	GDUWT	yes	1	PRE	no	3.77266e-05	1.88633e-05	3.77266e-05	0.00126384	0.0498463	0.000264086	0.145559	0.750561	0	0	0.0085828	5.65899e-05	0.0335861	0.000584762	9.43165e-06	0.000358403	0.000396129	0.000603626	0	0	0.0018769	0.00635693	0
175767pre	175767pre	WRAIR_MICROBIOME_NUT	GD_UWT_POST_NUT4	GD_UWT_POST	B	UWT	UWT	GD	GDUWT	yes	1	POST	yes	3.95665e-06	0	3.56099e-05	0.00117908	0.0681019	0.0010129	0.126095	0.769197	7.9133e-06	3.95665e-06	0.00714175	3.16532e-05	0.0101528	0.000585584	0	0.000134526	0.000621194	0.000696371	0	0	0.00111973	0.0138799	0
175771post	175771post	WRAIR_MICROBIOME_NUT	BD_SH_PRE_NUT4	BD_SH_PRE	B	SH	UWT	BD	BDSH	yes	8	PRE	no	4.60832e-06	0	2.76499e-05	0.00152996	0.0449956	1.84333e-05	0.165416	0.630869	1.84333e-05	0.00082028	0.00369587	1.38249e-05	0.135037	0.00046544	2.76499e-05	0.000373274	0.00113825	0.000640556	4.60832e-05	7.37331e-05	0.00149309	0.013295	0
175771pre	175771pre	WRAIR_MICROBIOME_NUT	BD_SH_POST_NUT4	BD_SH_POST	B	SH	UWT	BD	BDSH	yes	8	POST	no	1.38438e-05	1.38438e-05	5.53753e-05	0.000461461	0.0496532	4.61461e-06	0.05981	0.573545	0	0	0.00431005	9.22922e-06	0.282423	0.000858318	1.38438e-05	0.000798328	3.23023e-05	0.000493763	0	0	0.000562983	0.0269401	0
175773post	175773post	WRAIR_MICROBIOME_NUT	BD_UWT_PRE_NUT4	BD_UWT_PRE	B	UWT	UWT	BD	BDUWT	yes	8	PRE	no	8.12863e-06	0	2.43859e-05	0.00382045	0.064647	0.000382045	0.126351	0.707101	0	0	0.00373104	8.12863e-06	0.0859115	0.000130058	1.62573e-05	0.00047146	0.00112175	0.00136561	8.12863e-06	0	0.000577133	0.00432443	0
175773pre	175773pre	WRAIR_MICROBIOME_NUT	BD_UWT_POST_NUT4	BD_UWT_POST	B	UWT	UWT	BD	BDUWT	yes	8	POST	yes	1.59389e-05	0	7.17251e-05	0.0197483	0.066541	0.000354641	0.153141	0.591936	0	3.98473e-06	0.0369544	0	0.122148	0.000338702	1.59389e-05	0.000525984	0.00108385	0.000908519	3.18778e-05	0	0.00131496	0.00486536	0
175774post	175774post	WRAIR_MICROBIOME_NUT	BD_SH_PRE_NUT4	BD_SH_PRE	B	SH	UWT	BD	BDSH	yes	8	PRE	no	1.6647e-05	0	0.000216411	0.0485759	0.0343593	0.000516056	0.242496	0.511378	0	0	0.00890613	0.000482762	0.117378	0.000183117	1.6647e-05	0.000765761	0.00918913	0.00171464	8.32348e-05	0	0.00199764	0.0217243	0
175774pre	175774pre	WRAIR_MICROBIOME_NUT	BD_SH_POST_NUT4	BD_SH_POST	B	SH	UWT	BD	BDSH	yes	8	POST	no	3.11876e-05	0	7.79691e-05	0.0344779	0.026299	0.000499002	0.207211	0.524124	0	1.55938e-05	0.0194533	0	0.105336	0.000662737	3.89845e-05	0.000389845	0.00206618	0.000803081	5.45783e-05	0	0.00152819	0.0769321	0
175775post	175775post	WRAIR_MICROBIOME_NUT	BD_UWT_POST_NUT4	BD_UWT_POST	B	UWT	UWT	BD	BDUWT	yes	8	POST	yes	8.73609e-06	0	0.000326147	0.0851187	0.0324109	0.00358762	0.246576	0.560391	2.91203e-06	0	0.00359345	0.000238786	0.0556926	0.000168898	5.82406e-06	0.000165986	0.0011124	0.00483688	0.000107745	0	0.000396036	0.00525913	0
175775pre	175775pre	WRAIR_MICROBIOME_NUT	BD_UWT_PRE_NUT4	BD_UWT_PRE	B	UWT	UWT	BD	BDUWT	yes	8	PRE	no	6.04442e-05	7.74926e-06	0.000336318	0.034509	0.0364773	0.00186447	0.244873	0.509453	9.14413e-05	1.54985e-06	0.0260964	1.54985e-05	0.129444	0.000306871	6.66436e-05	0.000778026	0.00683795	0.00114379	6.66436e-05	0	0.000613741	0.00695573	0
175779post	175779post	WRAIR_MICROBIOME_NUT	HC_UWT_POST_NUT4	HC_UWT_POST	B	UWT	UWT	HC	HCUWT	no	0	POST	yes	9.11926e-06	0	0.000510679	0.0012767	0.0742308	0.00678473	0.388116	0.481606	9.11926e-06	0	0.00510679	0.00525269	0.021257	0.000802495	0	0.000446844	0.00207007	0.00822557	7.29541e-05	0	0.000693064	0.00352915	0

## Sheet: tax5
Sample	SampleID	ProjectName	treatment	Description	cohort group	condition	experiment	diet	dietcondition	omega6cat	omega6num	time	txexposed	Pasteurellaceae	F1	Peptostreptococcaceae	Anaeroplasmataceae	Alcaligenaceae	Mogibacteriaceae	Veillonellaceae	Eubacteriaceae	Erysipelotrichaceae	Rikenellaceae	Micrococcaceae	Bacteroidaceae	Lachnospiraceae	Bacillaceae	Prevotellaceae	Actinomycetaceae	Carnobacteriaceae	Streptococcaceae	Dehalobacteriaceae	S24-7	Corynebacteriaceae	mitochondria	Lactobacillaceae	Bifidobacteriaceae	Aerococcaceae	Peptococcaceae	Clostridiaceae	Staphylococcaceae	Enterobacteriaceae	Christensenellaceae	F2	Enterococcaceae	Turicibacteraceae	Pseudomonadaceae	Verrucomicrobiaceae	Coriobacteriaceae
1616087post	1616087post	WRAIR_MICROBIOME_NUT	HC_BL_POST_NUT1	HC_BL_POST	A	BL	BL	HC	HCBL	no	0	POST	yes	0	0	0.00218795	0.00107604	0.0515154	0.00062769	0	8.967e-05	0.00390961	0.000636657	0.000331779	0.0504125	0.0547525	0	1.7934e-05	0	0	0.000161406	0.000681492	0.359622	8.967e-06	0	0.0614598	0.0080165	1.7934e-05	0.00333572	0.0142306	0	0.000125538	0.000636657	0.0914365	8.967e-06	0.0234039	8.967e-06	0.0408088	0.00159613
1616088post	1616088post	WRAIR_MICROBIOME_NUT	HC_BL_POST_NUT1	HC_BL_POST	A	BL	BL	HC	HCBL	no	0	POST	yes	0	0	0.00234936	0.00465989	0.00937803	0.000440101	3.88324e-05	0.000122969	0.0189955	0.000401269	0.000705456	0.0534723	0.0586564	0	6.47207e-06	1.94162e-05	6.47207e-06	0.000368908	0.000679568	0.304466	0.00018769	1.29441e-05	0.00156624	0.000207106	8.41369e-05	0.00747524	0.0174228	7.11928e-05	0.00133972	0.000698984	0.234865	1.94162e-05	0.00858197	0	0.0196298	0.00168921
1616089post	1616089post	WRAIR_MICROBIOME_NUT	HC_BL_POST_NUT1	HC_BL_POST	A	BL	BL	HC	HCBL	no	0	POST	yes	0	0	0.00918542	7.88647e-05	0.0394927	1.39173e-05	9.2782e-06	0	0.00630454	0.000417519	0.000218038	0.0772967	0.0534703	0.00127575	4.6391e-06	0	0	0.000255151	0.000612361	0.331645	4.6391e-06	0	0.0259094	0.00898594	5.10301e-05	0.0047458	0.0760813	0	0.000222677	0.000306181	0.127343	4.17519e-05	0.0735344	0	0.00111802	0.00200873
1616090post	1616090post	WRAIR_MICROBIOME_NUT	HC_BL_POST_NUT1	HC_BL_POST	A	BL	BL	HC	HCBL	no	0	POST	yes	0	0	0.00218072	8.65366e-05	0.0206649	0.000103844	1.73073e-05	6.92293e-05	0.0040153	0.000726908	0.000839405	0.0915558	0.056543	0	0	0	8.65366e-06	0.00231918	0.00105575	0.297859	7.7883e-05	2.5961e-05	0.0621246	3.46147e-05	3.46147e-05	0.00996902	0.0283234	2.5961e-05	0.000899981	0.000311532	0.16326	0.000103844	0.0116738	0	0.00762388	0.00181727
1616091post	1616091post	WRAIR_MICROBIOME_NUT	HC_SH_POST_NUT1	HC_SH_POST	A	SH	BL	HC	HCSH	no	0	POST	no	0	0	0.00417142	0.00168039	0.00385898	0.000650201	0	1.68883e-05	0.00173105	0.00114841	0.000227992	0.0494406	0.110956	0	8.44416e-06	0	8.44416e-06	7.59975e-05	0.00168039	0.24722	6.75533e-05	0	0.044543	0.00165506	3.37767e-05	0.00291324	0.0232299	2.53325e-05	3.37767e-05	1.68883e-05	0.264682	8.44416e-06	0.019278	8.44416e-06	0.0418324	0.00206038
1616092post	1616092post	WRAIR_MICROBIOME_NUT	HC_SH_POST_NUT1	HC_SH_POST	A	SH	BL	HC	HCSH	no	0	POST	no	0	0.000172777	0.000883821	0	0.0406491	0.000206003	0	0.0014088	0.0529229	0.000644591	0.00241223	0.211067	0.215247	0	0	1.32905e-05	0	0.000571493	0.000445233	0.188473	3.32263e-05	1.32905e-05	0.093592	0.00074427	6.64527e-06	0.00826007	0.00548899	3.98716e-05	0.00102337	0.000604719	0.0414266	7.3098e-05	0.0016148	0	0.000883821	0.00169454
1616093post	1616093post	WRAIR_MICROBIOME_NUT	HC_SH_POST_NUT1	HC_SH_POST	A	SH	BL	HC	HCSH	no	0	POST	no	0	5.52753e-05	0.00391764	0.0047675	0.0535825	0.000103641	8.2913e-05	0	0.0110412	0.000497478	0.00102259	0.106136	0.0479099	0	0	6.90942e-06	0	0.000718579	0.000960409	0.285829	1.38188e-05	0	0.0218061	0.0046224	7.60036e-05	0.00543771	0.0225938	2.76377e-05	0.00024183	0.000483659	0.177828	5.52753e-05	0.0211152	2.07283e-05	0.000497478	0.0022732
1616094post	1616094post	WRAIR_MICROBIOME_NUT	HC_SH_POST_NUT1	HC_SH_POST	A	SH	BL	HC	HCSH	no	0	POST	no	0	0	0.000728141	6.75595e-05	0.0174454	0.000307771	0	2.25198e-05	0.0185864	0.000495436	0.00138872	0.0676195	0.0635734	0	0	0	2.25198e-05	0.000675595	0.000502943	0.315773	6.00528e-05	0	0.0703819	1.50132e-05	1.50132e-05	0.00610287	0.00484176	8.25727e-05	0.000262731	0.000315277	0.218052	0.000247718	0.001141	0	0.0205681	0.00339299
1616095post	1616095post	WRAIR_MICROBIOME_NUT	GD_BL_POST_NUT1	GD_BL_POST	A	BL	BL	GD	GDBL	yes	1	POST	yes	0	0	6.5029e-05	0	0.0165011	0.000260116	1.62573e-05	0	0.0856351	0.00307262	0.00228414	0.113451	0.21449	0	0	6.5029e-05	1.62573e-05	0.00162573	0	0.0998277	1.62573e-05	0	0.00138187	8.12863e-06	4.06431e-05	0.0099657	0.000447075	4.87718e-05	9.75435e-05	0.000569004	0.235584	4.06431e-05	2.43859e-05	8.12863e-06	0.0406431	0.000967307
1616096post	1616096post	WRAIR_MICROBIOME_NUT	GD_BL_POST_NUT1	GD_BL_POST	A	BL	BL	GD	GDBL	yes	1	POST	yes	0	0	0.011205	0	0.0579468	0	0	5.76585e-05	0.094829	0.000163366	0.000317122	0.142493	0.231576	0	0	0	0	0.000278683	0	0.13421	0	0	0.0208628	0.00441087	0	0.0131846	0.0308473	0	0.0029598	0.000442048	0.0770317	0.00184507	0.0303188	0	0.00293097	0.00253697
1616097post	1616097post	WRAIR_MICROBIOME_NUT	GD_SH_POST_NUT1	GD_SH_POST	A	SH	BL	GD	GDSH	yes	1	POST	no	0	0	0.00568211	0	0.0170979	1.93488e-05	6.44962e-06	0.000109643	0.192508	7.09458e-05	0.00279268	0.152263	0.28922	0	0	1.93488e-05	0	0.00243151	0	0.0628773	1.93488e-05	0	0.00544348	1.28992e-05	1.28992e-05	0.00316676	0.0148083	0.000316031	0.00630772	9.67442e-05	0.0856251	0.00186394	0.00637867	0	0.00626903	0.00141892
1616098post	1616098post	WRAIR_MICROBIOME_NUT	GD_SH_POST_NUT1	GD_SH_POST	A	SH	BL	GD	GDSH	yes	1	POST	no	0	0	3.37273e-05	0	0.0313596	1.34909e-05	6.74545e-06	0.000472182	0.128447	0.00337947	0.00252955	0.186836	0.228307	0	0	0	6.74545e-06	0.00127489	0	0.0284861	0	0	0.00188873	1.34909e-05	2.69818e-05	0.00319734	0.000155145	1.34909e-05	0.000215855	7.42e-05	0.152812	0.000229345	9.44363e-05	0	0.000553127	0.000627327
1616099post	1616099post	WRAIR_MICROBIOME_NUT	GD_SH_POST_NUT1	GD_SH_POST	A	SH	BL	GD	GDSH	yes	1	POST	no	0	0	0.000686715	0	0.0214217	0.000200292	1.90754e-05	8.58394e-05	0.195475	0.00118268	0.0015928	0.143934	0.197287	0	0	0	0	0.00129713	0	0.00831688	2.86131e-05	0	3.81508e-05	5.72262e-05	0	0.00314744	0.000715328	9.53771e-06	0.00587523	6.6764e-05	0.186176	0.00012399	0.00024798	0	0.000162141	0.00121129
1616100post	1616100post	WRAIR_MICROBIOME_NUT	GD_SH_POST_NUT1	GD_SH_POST	A	SH	BL	GD	GDSH	yes	1	POST	no	0	0	0.0225793	0	0.00227259	1.46619e-05	0	0.00109964	0.358718	0	0.00164213	0.0366108	0.285555	0	0	0	0	0.00162747	0	0.000938361	0	0	0.000205267	0.00023459	0	0.000190605	0.0190311	0	0.0251305	4.39857e-05	0.110023	0.0735147	0.00219928	0	0	0.00577679
1616101post	1616101post	WRAIR_MICROBIOME_NUT	GD_BL_POST_NUT1	GD_BL_POST	A	BL	BL	GD	GDBL	yes	1	POST	yes	0	0	0.0128766	0.000106923	0.00519342	0.000336045	0	7.63738e-06	0.0347883	4.58243e-05	0.00122198	0.0479551	0.0785657	0	0	0	7.63738e-06	0.0026349	0.00138237	0.115019	3.05495e-05	0	0.00631611	0.00699584	2.29121e-05	0.00805743	0.0887158	1.52748e-05	0.000206209	0.00124489	0.139145	0.0247909	0.0605262	0	0.047199	0.000908848
1616102post	1616102post	WRAIR_MICROBIOME_NUT	GD_BL_POST_NUT1	GD_BL_POST	A	BL	BL	GD	GDBL	yes	1	POST	yes	0	0	0.00439864	9.86242e-06	0.0417673	0.00155826	0	2.95873e-05	0.0997189	0.000128211	0.00109473	0.0676661	0.238986	0	2.95873e-05	1.97248e-05	9.86242e-06	0.00201193	2.95873e-05	0.124789	9.86242e-06	0	0.00167661	0.00036491	5.91745e-05	0.00189358	0.0356329	5.91745e-05	0.00024656	0.00431974	0.114651	0.00204152	0.0414024	0	0.0109966	0.00538488
1616103post	1616103post	WRAIR_MICROBIOME_NUT	BD_BL_POST_NUT1	BD_BL_POST	A	BL	BL	BD	BDBL	yes	8	POST	yes	0	3.51454e-05	0.00367269	0	0.0156309	0.000500822	8.78634e-06	8.78634e-06	0.0922917	0.00469191	0.000799557	0.110761	0.16875	0	0	5.27181e-05	8.78634e-06	0.00407686	8.78634e-05	0.153541	0	0	0.00198571	0	5.27181e-05	0.009006	0.0157891	6.15044e-05	0.000421744	0.00402414	0.103363	0.00104557	0.0183107	1.75727e-05	0.0500382	0.00246018
1616104post	1616104post	WRAIR_MICROBIOME_NUT	BD_BL_POST_NUT1	BD_BL_POST	A	BL	BL	BD	BDBL	yes	8	POST	yes	0	0	0.00594778	0	0.0219813	0.00044806	8.78549e-06	0	0.139197	0.0023633	0.000298707	0.168163	0.198174	0	0	0	0	0.00137932	0.000193281	0.0899635	0	0	0.00929505	1.7571e-05	5.2713e-05	0.00482324	0.013679	5.2713e-05	0.000140568	0.000887335	0.14178	0.000114211	0.0100418	0	0.00591264	0.0017571
1616105post	1616105post	WRAIR_MICROBIOME_NUT	BD_BL_POST_NUT1	BD_BL_POST	A	BL	BL	BD	BDBL	yes	8	POST	yes	0	0	0.0274264	0	0.000264634	0.00124231	0	0.00111734	0.0887773	0.000169072	0.00153635	0.0019333	0.38838	0	2.20528e-05	4.41056e-05	3.67547e-05	0.0179069	0	0.00882113	5.14566e-05	0	0.135294	0.00094092	0	0.000492513	0.0666877	0	3.67547e-05	0.000683638	0.158266	0.0131876	0.0273014	0	0.00456493	0.00452818
1616106post	1616106post	WRAIR_MICROBIOME_NUT	BD_BL_POST_NUT1	BD_BL_POST	A	BL	BL	BD	BDBL	yes	8	POST	yes	0	0	0.00082456	0	0.0201941	0.000725307	0	0.000152696	0.0883348	0.0061842	0.00163385	0.154116	0.178258	0	0	0.000320662	4.58089e-05	0.00235152	0	0.183495	3.05392e-05	0	0.01614	2.29044e-05	0.000129792	0.0197589	0.00442056	6.10785e-05	0.000122157	0.000763481	0.0622008	0.000259584	0.000229044	0	0.018942	0.00142007
1616107post	1616107post	WRAIR_MICROBIOME_NUT	BD_SH_POST_NUT1	BD_SH_POST	A	SH	BL	BD	BDSH	yes	8	POST	no	0	0	0.0110879	0	0.0289446	0.000180501	0	5.15716e-05	0.105387	0.000773575	0.00112168	0.224968	0.226103	0	0	0	1.28929e-05	0.00128929	0	0.0481163	1.28929e-05	0	0.0178954	0.000799361	7.73575e-05	0.0184884	0.0237487	0	0.00466723	0.000412573	0.0497409	0.0138083	0.0342951	0	5.15716e-05	0.00140533
1616108post	1616108post	WRAIR_MICROBIOME_NUT	BD_SH_POST_NUT1	BD_SH_POST	A	SH	BL	BD	BDSH	yes	8	POST	no	7.19875e-06	0	0.00317465	0	0.00332582	0.000914241	0	0.000892645	0.226595	0.00187887	0.00506072	0.0660125	0.247104	0	7.19875e-06	0.000158373	0	0.00758748	0	0.0804244	0	0	0.0378006	0.000151174	7.91863e-05	0.00240438	0.00948075	0.000244758	0.000453521	0.00195806	0.096852	0.0263978	0.00179249	0	0.00359218	0.0097759
1616109post	1616109post	WRAIR_MICROBIOME_NUT	BD_SH_POST_NUT1	BD_SH_POST	A	SH	BL	BD	BDSH	yes	8	POST	no	1.42723e-05	9.51488e-06	0.0319462	0	0.0169222	0.000456714	0	2.37872e-05	0.0370129	0.00273553	0.000399625	0.17407	0.136995	0	0	4.75744e-06	4.75744e-06	0.00037108	0.000142723	0.0958482	1.42723e-05	0	0.0272887	0.000323506	1.42723e-05	0.0123551	0.105687	2.85447e-05	0.00236445	0.00168413	0.0901963	0.000922944	0.022084	0	0.0210041	0.00222648
1616110post	1616110post	WRAIR_MICROBIOME_NUT	BD_SH_POST_NUT1	BD_SH_POST	A	SH	BL	BD	BDSH	yes	8	POST	no	0	2.39541e-05	0.019822	4.79082e-05	0.00906663	0.000383266	1.19771e-05	0	0.0468662	0.00131748	0.000802462	0.0923431	0.105949	0	0	0	1.19771e-05	0.00153306	0.00531781	0.158205	0	0	0.00512618	1.19771e-05	2.39541e-05	0.0142527	0.0446025	7.18623e-05	0.000550944	0.00275472	0.160852	0.00398836	0.0277987	0	0.0545674	0.00125759
1621321po	1621321po	WRAIR_MICROBIOME_NUT	HC_SH_POST_NUT2	HC_SH_POST	A	SH	UWT	HC	HCSH	no	0	POST	no	0	0	0.0137484	0.00714914	0.000109987	0.00080657	0	0	0.0259569	7.33245e-05	0.00538935	0.0798871	0.280576	3.66623e-05	0	0.000146649	0	0.000109987	7.33245e-05	0.0857897	0	0	0.0303197	0.00505939	0	0.000989881	0.0202009	0	0.00109987	0.000476609	0.204465	0.000733245	0.000256636	0	0.00714914	0.00245637
1621322po	1621322po	WRAIR_MICROBIOME_NUT	HC_SH_POST_NUT2	HC_SH_POST	A	SH	UWT	HC	HCSH	no	0	POST	no	0	0	0.004088	0.00162827	0.000467694	0.00237312	0	5.1966e-05	0.0210636	0	0.00278884	0.111467	0.24618	0	0	3.4644e-05	0	0.00767365	0.000710203	0.100243	0	0	0.0300537	0.0027542	0.00017322	0.000900745	0.0241642	0	0.00171488	0.00109129	0.189763	0.000103932	0.00017322	1.7322e-05	0.00199203	0.00261562
1621323po	1621323po	WRAIR_MICROBIOME_NUT	HC_UWT_POST_NUT2	HC_UWT_POST	A	UWT	UWT	HC	HCUWT	no	0	POST	yes	0	0	0.00969193	0.000303431	0.000339128	0.00062471	0	1.78489e-05	0.0221326	0.00756791	0.0078535	0.13674	0.22884	3.56977e-05	3.56977e-05	8.92443e-05	0	0.00164209	0.000713954	0.0988648	7.13954e-05	0	0.0313069	0.00167779	1.78489e-05	0.000142791	0.047478	0.000339128	0.00426588	0.00119587	0.181327	7.13954e-05	3.56977e-05	0	0.00167779	0.00183843
1621324po	1621324po	WRAIR_MICROBIOME_NUT	HC_UWT_POST_NUT2	HC_UWT_POST	A	UWT	UWT	HC	HCUWT	no	0	POST	yes	0	0	0.011255	0.000481497	0.000200624	0.000842621	0	6.01872e-05	0.0207846	0.000100312	0.00288898	0.153778	0.240016	3.00936e-05	2.00624e-05	0.000220686	0	0.00840614	0.00104324	0.0549308	3.00936e-05	0	0.0109842	0.000260811	3.00936e-05	0.000130406	0.045662	0.00158493	0.0167019	0.00144449	0.18321	0.000290905	0.000100312	3.00936e-05	0.00176549	0.00211658
1621325po	1621325po	WRAIR_MICROBIOME_NUT	HC_SH_POST_NUT2	HC_SH_POST	A	SH	UWT	HC	HCSH	no	0	POST	no	0	0	0.00601207	0.00104457	0.00431755	0.00584958	0	0	0.0160167	0.000232126	0.00865831	0.131244	0.210747	0	0	0.000348189	0	0.00109099	0.000394615	0.0982823	0	0	0.00942433	0.00253018	6.96379e-05	0.000603528	0.0322888	0.000139276	0.0111885	0.00104457	0.199536	0.000139276	0.000162488	0	0.00480501	0.00306407
1621326po	1621326po	WRAIR_MICROBIOME_NUT	HC_SH_POST_NUT2	HC_SH_POST	A	SH	UWT	HC	HCSH	no	0	POST	no	0	0	0.00497262	0.000305069	0.00048811	0.00146433	0	3.05069e-05	0.00939612	0	0.00674202	0.127702	0.224042	0	0	0	0	0.000640644	0.00053387	0.0544853	4.57603e-05	4.57603e-05	0.0168703	0.00309645	1.52534e-05	0.000167788	0.0157415	1.52534e-05	0.00361506	0.000671151	0.238304	0.121417	3.05069e-05	3.05069e-05	0.00224226	0.00320322
1621327po	1621327po	WRAIR_MICROBIOME_NUT	HC_UWT_POST_NUT2	HC_UWT_POST	A	UWT	UWT	HC	HCUWT	no	0	POST	yes	0	0	0.00640493	0.00177915	0.00035583	0.00106749	0	0.000415135	0.0185031	0	0.0146483	0.0596608	0.358795	0	5.93049e-05	0.00023722	0	0.00628632	0.000711659	0.0517139	0	0	0.020223	0.00533745	0	0.000830269	0.0524849	0.000593049	0.0114459	0.00646424	0.169612	0.000652354	0.000415135	0	0.00575258	0.00332108
1621328po	1621328po	WRAIR_MICROBIOME_NUT	HC_UWT_POST_NUT2	HC_UWT_POST	A	UWT	UWT	HC	HCUWT	no	0	POST	yes	0	0	0.0191692	0.00130658	0.000617494	0.00124394	8.94919e-06	5.36951e-05	0.0434125	0.019026	0.0152763	0.0720052	0.297874	0	3.57967e-05	0.000143187	0	0.00680138	9.84411e-05	0.0807217	0	0	0.0166007	0.00151241	3.57967e-05	0.00043851	0.058644	0.00150346	0.00587962	0.00197777	0.22415	0.000349018	0.000125289	4.47459e-05	0.00556639	0.00342754
1621329po	1621329po	WRAIR_MICROBIOME_NUT	GD_SH_POST_NUT2	GD_SH_POST	A	SH	UWT	GD	GDSH	yes	1	POST	no	0	0.000135331	0.00117992	0.000439826	0.0190013	8.4582e-06	0	0.000308724	0.0717636	4.2291e-06	0.0770203	0.0184389	0.209197	0	0	0	0.000109957	0	0	0.143925	0	0	0.0327248	4.2291e-06	0.000211455	0.0178975	0.00561201	0	0.000152248	0.000296037	0.245973	1.69164e-05	2.53746e-05	0	0.0228033	0.00192424
1621330po	1621330po	WRAIR_MICROBIOME_NUT	GD_SH_POST_NUT2	GD_SH_POST	A	SH	UWT	GD	GDSH	yes	1	POST	no	0	9.40353e-05	0.00112842	0.000225685	0.0180454	3.76141e-05	0	0.000357334	0.069163	0	0.079836	0.0161647	0.220494	0	0	0	0.000122246	9.40353e-06	9.40353e-06	0.143677	0	0	0.0334578	0	0.000216281	0.0180172	0.00507791	0	0.000122246	0.000338527	0.234562	0	9.40353e-06	0	0.0241765	0.00207818
1621331po	1621331po	WRAIR_MICROBIOME_NUT	GD_UWT_POST_NUT2	GD_UWT_POST	A	UWT	UWT	GD	GDUWT	yes	1	POST	yes	0	1.86414e-05	0.000553029	9.32071e-05	0.0095444	0	0	0.00109363	0.040688	0	0.07725	0.0270611	0.161286	0	0	0	5.59242e-05	0	0	0.0987311	0	0	0.00506425	1.24276e-05	0.000223697	0.016274	0.00682897	0	0.000646236	6.83519e-05	0.394092	1.24276e-05	1.24276e-05	0	0.000745657	0.000466035
1621332po	1621332po	WRAIR_MICROBIOME_NUT	GD_UWT_POST_NUT2	GD_UWT_POST	A	UWT	UWT	GD	GDUWT	yes	1	POST	yes	0	0	0.000685938	0.000122489	0.0088927	2.44978e-05	0	9.79912e-05	0.0628368	0.00154336	0.126274	0.143459	0.1628	1.22489e-05	1.22489e-05	0	0.000134738	0	0	0.0564184	0	0	0.0115875	0	6.12445e-05	0.0101053	0.00519353	0	0.000514454	0.000367467	0.23611	0	9.79912e-05	0	0.00487506	0.00156786
1621333po	1621333po	WRAIR_MICROBIOME_NUT	GD_SH_POST_NUT2	GD_SH_POST	A	SH	UWT	GD	GDSH	yes	1	POST	no	0	2.6963e-05	0.000285808	0.000172563	0.00768447	0.00010246	0	0.000107852	0.0378939	0.00049612	0.115041	0.205507	0.0907414	0	0	1.07852e-05	0	0	0	0.11517	5.39261e-06	0	0.00416849	1.07852e-05	1.07852e-05	0.00198448	0.00406063	1.07852e-05	0.000183349	0.000469157	0.280745	0	9.16744e-05	0	0.00574852	0.00225411
1621334po	1621334po	WRAIR_MICROBIOME_NUT	GD_SH_POST_NUT2	GD_SH_POST	A	SH	UWT	GD	GDSH	yes	1	POST	no	0	1.1641e-05	0.00011641	0.000768308	0.0321409	1.1641e-05	0	0.000360872	0.0760858	2.32821e-05	0.0176944	0.0848632	0.102127	0	0	1.1641e-05	0	0	1.1641e-05	0.11421	0	0	0.00637929	0	0.000104769	0.00374841	0.00639093	0	5.82052e-05	0.000966206	0.345448	0	0.000139692	0	0.00143185	0.000779949
1621335po	1621335po	WRAIR_MICROBIOME_NUT	GD_UWT_POST_NUT2	GD_UWT_POST	A	UWT	UWT	GD	GDUWT	yes	1	POST	yes	0	0.000144679	0.000106098	0.000453327	0.0278362	6.75167e-05	0	0.000163969	0.0557206	0.000800556	0.0982947	0.042632	0.134175	0	0	0	6.75167e-05	0	0	0.0978317	0	0	0.00962596	9.64525e-06	2.89357e-05	0.00736897	0.00706997	2.89357e-05	0.000337584	0.000598005	0.273684	3.8581e-05	9.64525e-05	0	0.000289357	0.00268138
1621336po	1621336po	WRAIR_MICROBIOME_NUT	GD_UWT_POST_NUT2	GD_UWT_POST	A	UWT	UWT	GD	GDUWT	yes	1	POST	yes	0	4.09356e-05	0.000680554	0.000158625	0.0151001	0	0	5.62864e-05	0.0472857	0.00011769	0.10787	0.028307	0.161046	0	0	0	0.000199561	0	0	0.118437	0	0	0.0131608	1.02339e-05	0.000276315	0.0171469	0.00702557	0	9.21051e-05	0.000153508	0.322322	1.53508e-05	1.02339e-05	0	0.000388888	0.0020826
1621337po	1621337po	WRAIR_MICROBIOME_NUT	BD_UWT_POST_NUT2	BD_UWT_POST	A	UWT	UWT	BD	BDUWT	yes	8	POST	yes	0	0	0.000651361	0.000820546	0.00974504	0.00313838	0	8.45923e-05	0.0462551	0.000135348	0.0426515	0.178811	0.121001	0	0	8.45923e-06	5.92146e-05	0	0	0.120062	1.69185e-05	0	0.00615832	0	5.92146e-05	0.000177644	0.00359517	2.53777e-05	0.00153112	0.000719035	0.19117	0.000143807	0.000135348	0	0.00730878	0.0020133
1621338po	1621338po	WRAIR_MICROBIOME_NUT	BD_UWT_POST_NUT2	BD_UWT_POST	A	UWT	UWT	BD	BDUWT	yes	8	POST	yes	0	0	0.000279747	0.000515324	0.00127359	8.09794e-05	0	0.000257662	0.0416308	0.000559494	0.0931705	0.171404	0.136921	0	0	0	0	0	0	0.0507078	2.20853e-05	0	0.00446859	0	3.68088e-05	0.00318028	0.00519004	0	0.000507962	0.000441706	0.282088	7.36176e-06	9.57029e-05	0	0.00239257	0.00429927
1621339po	1621339po	WRAIR_MICROBIOME_NUT	BD_SH_POST_NUT2	BD_SH_POST	A	SH	UWT	BD	BDSH	yes	8	POST	no	0	0	9.18124e-05	0.000714096	0.000285639	3.06041e-05	0	0.000122417	0.0242691	0	0.0255544	0.185543	0.178932	0	0	0	7.14096e-05	0	0	0.184696	4.08055e-05	0	0.00715116	2.04028e-05	0.000173423	0.000112215	0.00110175	0	4.08055e-05	0.000958929	0.112613	0	0.000357048	0	0.000734499	0.00487626
1621340po	1621340po	WRAIR_MICROBIOME_NUT	BD_SH_POST_NUT2	BD_SH_POST	A	SH	UWT	BD	BDSH	yes	8	POST	no	0	2.28836e-05	0.000234556	0.000154464	0.0121741	9.15342e-05	0	2.86044e-05	0.0629641	0	0.0500463	0.098611	0.118245	0	0	0	6.86507e-05	0	1.71627e-05	0.143795	0	0	0.0205094	2.86044e-05	0.000251719	9.72551e-05	0.00474262	0	0.000314649	0.0003833	0.246793	1.71627e-05	0.000102976	0	0.0391366	0.00189934
1621341po	1621341po	WRAIR_MICROBIOME_NUT	BD_SH_POST_NUT2	BD_SH_POST	A	SH	UWT	BD	BDSH	yes	8	POST	no	0	0	0.0134657	0.000841085	0.00644554	0.00428037	0.000199862	0	0.0321361	0.000366413	0.024125	0.105319	0.147198	0.00184872	4.99654e-05	4.99654e-05	0	0.0252992	1.66551e-05	0.159073	0.00051631	8.32757e-05	0.0191035	0.00552118	0.000283137	0.000174879	0.0533964	0.000907706	0.00312284	0.0028397	0.186696	7.49482e-05	0.000374741	1.66551e-05	0.00399724	0.00781126
1621342po	1621342po	WRAIR_MICROBIOME_NUT	BD_SH_POST_NUT2	BD_SH_POST	A	SH	UWT	BD	BDSH	yes	8	POST	no	0	0	0.000192038	0.000216043	0.00306461	8.0016e-06	0	0.00110422	0.0310062	5.60112e-05	0.0413843	0.109622	0.110094	0	0	8.0016e-06	0	8.0016e-06	0	0.0957391	0	0	0.0065213	0	9.60192e-05	0.0223325	0.00692939	0	6.40128e-05	0.000144029	0.350462	2.40048e-05	6.40128e-05	0	0.00895379	0.000792158
1621343po	1621343po	WRAIR_MICROBIOME_NUT	BD_UWT_POST_NUT2	BD_UWT_POST	A	UWT	UWT	BD	BDUWT	yes	8	POST	yes	0	0	2.65851e-05	0.00111658	0.0103815	1.32926e-05	0	9.3048e-05	0.0539678	7.97554e-05	0.00624751	0.0391599	0.0446896	0	1.32926e-05	0	2.65851e-05	0	0	0.190841	0	0	0.00842749	1.32926e-05	0.000172803	0.00216669	0.00170145	0	0.000172803	0.000425362	0.348372	1.32926e-05	2.65851e-05	0	0.0273162	0.00311046
1621344po	1621344po	WRAIR_MICROBIOME_NUT	BD_UWT_POST_NUT2	BD_UWT_POST	A	UWT	UWT	BD	BDUWT	yes	8	POST	yes	0	1.30835e-05	0.00299175	0.00104668	0.00223291	0.00022678	0	4.36116e-06	0.0681125	8.72231e-05	0.0484001	0.257439	0.141192	0	0	0	8.72231e-06	1.74446e-05	0.00326214	0.0668609	0	0	0.00598787	0.0155388	2.61669e-05	0.000104668	0.0120978	0.000218058	0.00118187	0.00140865	0.140311	4.79727e-05	0.000209335	8.72231e-06	0.0752779	0.00138249
171037po	171037po	WRAIR_MICROBIOME_NUT	HC_SH_PRE_NUT3	HC_SH_PRE	B	SH	BL	HC	HCSH	no	0	PRE	no	0	0	0.0172633	6.835e-05	0.005634	0.00292929	6.835e-05	0.000576093	0.123538	0.00162087	1.95286e-05	0.170719	0.134425	0	5.85857e-05	0	4.88215e-05	0.00121077	0.0065616	0.0550218	0.000292929	0.018435	0.00373972	0.000185522	0.000644443	8.78786e-05	0.0378562	0.000234343	0.000673736	0.00250942	0.145136	1.95286e-05	0.000790907	0	5.85857e-05	0.0153885
171037pre	171037pre	WRAIR_MICROBIOME_NUT	HC_SH_POST_NUT3	HC_SH_POST	B	SH	BL	HC	HCSH	no	0	POST	no	0	0	0.0181106	0.00285888	0.00578244	0.00240612	6.46805e-05	0.000219914	0.205645	0.00129361	5.17444e-05	0.0151999	0.209397	0	1.29361e-05	0	6.46805e-05	0.00254841	0.00672678	0.0678499	0.000194042	0.0123022	0.0024708	0.000206978	0.000142297	0.000362211	0.00441121	0.000129361	0.00134536	0.000866719	0.163267	0.000142297	0.0183434	0	5.17444e-05	0.0029753
171038po	171038po	WRAIR_MICROBIOME_NUT	HC_BL_PRE_NUT3	HC_BL_PRE	B	BL	BL	HC	HCBL	no	0	PRE	no	0	0	0.00511111	6.88829e-05	0.000902365	0.00019976	1.37766e-05	0.000137766	0.149083	0.00121234	0.000695717	0.0853114	0.143325	8.95477e-05	1.37766e-05	0	2.75531e-05	0.00313417	0.00351303	0.124967	8.95477e-05	0.0363082	0.00186673	3.44414e-05	0.000365079	0.00301018	0.00757023	0.000165319	0.0010608	0.00178407	0.144847	0.000103324	0.000254867	0	9.6436e-05	0.00406409
171038pre	171038pre	WRAIR_MICROBIOME_NUT	HC_BL_PRE_NUT3	HC_BL_PRE	B	BL	BL	HC	HCBL	no	0	PRE	no	0	0	0.00902417	0.0010446	0.0013928	0.00438151	2.90166e-05	8.70499e-05	0.131939	0.000551316	0	0.107536	0.155761	5.80333e-05	0	0	0	0	0.00298871	0.0430607	0.000986565	0.0111714	0.0518817	0	0.000841482	0.000232133	0.00284363	0.000145083	0.00116067	0.0019151	0.171924	0.000435249	0.000203116	0	2.90166e-05	0.00304675
171039po	171039po	WRAIR_MICROBIOME_NUT	HC_SH_PRE_NUT3	HC_SH_PRE	B	SH	BL	HC	HCSH	no	0	PRE	no	0	0	0.00140231	0.00756248	0.00343066	0.000801322	0	0.000125207	0.124731	0.00105174	0	0.0356839	0.287574	0.000350578	0	0	0	0.00500826	0.00122702	0.0523864	0.000250413	0.0968598	0.000926529	0	0.000150248	0.000200331	0.00290479	0.000150248	0.000600992	0.00142736	0.128237	0.000100165	0.000150248	0	0.000250413	0.00430711
171039pre	171039pre	WRAIR_MICROBIOME_NUT	HC_SH_POST_NUT3	HC_SH_POST	B	SH	BL	HC	HCSH	no	0	POST	no	0	0	0.00062592	0	0.000135002	0	0	1.2273e-05	0.00336279	0.000687285	2.45459e-05	0.012408	0.219759	0	1.2273e-05	0	1.2273e-05	0.0484291	0.0018164	0.0594624	0	0.0164826	0.0119048	0.00325233	0	0.138378	0.0257486	0.000147275	0.00012273	0.000147275	0.220864	0.00840697	0	0	0.000245459	0.000380461
171040po	171040po	WRAIR_MICROBIOME_NUT	HC_BL_POST_NUT3	HC_BL_POST	B	BL	BL	HC	HCBL	no	0	POST	yes	0	0	5.9058e-05	0.00856341	0.000442935	0.00324819	0	5.9058e-05	0.127565	0.00180127	5.9058e-05	0.0382105	0.203898	0.00132881	0	5.9058e-05	0	0.0103352	0.00141739	0.064639	0	0.00823859	0.00256902	0.000177174	0	0.000118116	0.0135833	5.9058e-05	0.000118116	0.00265761	0.28336	0.000236232	0.000206703	0	0.000442935	0.026458
171040pre	171040pre	WRAIR_MICROBIOME_NUT	HC_BL_PRE_NUT3	HC_BL_PRE	B	BL	BL	HC	HCBL	no	0	PRE	no	0	0	7.49828e-05	0.0119672	0.000644852	0.00469392	4.49897e-05	0.000149966	0.135434	0.00112474	0.000179959	0.0246993	0.290693	0.00100477	0	2.99931e-05	1.49966e-05	0	0.000734831	0.06537	0	0.047839	0.00589364	5.99862e-05	0.000404907	1.49966e-05	0.00856303	4.49897e-05	0.000179959	0.00133469	0.106461	0.00454395	0	0	0.000329924	0.0162863
171045po	171045po	WRAIR_MICROBIOME_NUT	GD_SH_PRE_NUT3	GD_SH_PRE	B	SH	BL	GD	GDSH	yes	1	PRE	no	0	0	0.000477173	0	0.0298298	5.15863e-05	2.57931e-05	0.000167655	0.0387671	0.000399794	0.000296621	0.0320738	0.271228	0	1.28966e-05	0	6.44828e-05	1.28966e-05	0.00388187	0.10187	3.86897e-05	2.57931e-05	0.0426619	6.44828e-05	0	0.000154759	0.0573897	1.28966e-05	0.00749291	0.00145731	0.118777	0.00785401	0.000283725	6.44828e-05	0.000128966	0.000993036
171045pre	171045pre	WRAIR_MICROBIOME_NUT	GD_SH_POST_NUT3	GD_SH_POST	B	SH	BL	GD	GDSH	yes	1	POST	no	0	0	0.000128541	0	0.00196025	0	0	0.000273149	0.00776066	0.000915854	0.000626637	0.0521555	0.250526	0	0	6.42705e-05	0	3.21352e-05	0.000224947	0.0870704	1.60676e-05	0.0103636	0.0124524	0.00167103	0	0.000626637	0.106721	0	0.000417758	0.000546299	0.134631	0.0260777	9.64057e-05	4.82028e-05	0.000546299	0.000690907
171046po	171046po	WRAIR_MICROBIOME_NUT	GD_SH_PRE_NUT3	GD_SH_PRE	B	SH	BL	GD	GDSH	yes	1	PRE	no	0	0	0.000774821	0	0.00126418	5.70921e-05	8.15601e-06	3.2624e-05	0.0662105	0.0012234	8.97161e-05	0.0448662	0.242682	0	8.15601e-06	0	1.6312e-05	0.000114184	0.000619857	0.0616594	2.4468e-05	0.0191177	0.0769601	0.00012234	0	0.0208631	0.00790317	0.000106028	0.00130496	0.00120709	0.170974	0.00370283	0.000456736	6.52481e-05	0.00594573	0.000758509
171046pre	171046pre	WRAIR_MICROBIOME_NUT	GD_SH_POST_NUT3	GD_SH_POST	B	SH	BL	GD	GDSH	yes	1	POST	no	0	0	0.000615812	0	0.00195657	4.67705e-05	4.67705e-05	3.11803e-05	0.0316558	0.00163697	0.000374164	0.0488362	0.227531	0	0	0	2.33852e-05	0.000124721	0.00141871	0.0942192	0.000101336	0.00173051	0.0641146	0.000553451	0	0.00045991	0.0177338	3.11803e-05	0.000179287	0.000553451	0.151108	0.0107338	0.000187082	6.23607e-05	0.0103831	0.00106013
171047po	171047po	WRAIR_MICROBIOME_NUT	GD_BL_PRE_NUT3	GD_BL_PRE	B	BL	BL	GD	GDBL	yes	1	PRE	no	0	0	0.00035178	0	0.000125077	0	0	3.90866e-05	0.00628513	0.00451841	0	0.0384378	0.114188	0	0	0.000140712	1.56346e-05	0.000226702	0.00107097	0.0824728	0	0.00430735	0.00146966	0.00130549	0	0	0.0166665	0	0.000156346	0.000109443	0.341383	0	0	0	0.000429953	0.000539395
171047pre	171047pre	WRAIR_MICROBIOME_NUT	GD_BL_POST_NUT3	GD_BL_POST	B	BL	BL	GD	GDBL	yes	1	POST	yes	0	0	0.0502559	0	0.00209323	5.53276e-05	0	5.53276e-05	0.0121167	0.003209	0.000202868	0.036009	0.207543	0	0	0.000590161	0.000101434	5.53276e-05	0.000101434	0.0874084	0	0.0277191	0.036341	0.00292314	0	0.00014754	0.0157315	1.84425e-05	0.00907372	0.00183503	0.179971	0	6.45488e-05	0	0.000119876	0.00211167
171048po	171048po	WRAIR_MICROBIOME_NUT	GD_BL_PRE_NUT3	GD_BL_PRE	B	BL	BL	GD	GDBL	yes	1	PRE	no	0	0	0.000702949	7.39946e-05	0.00196086	7.39946e-05	0	0.0013874	0.0806911	0.000869437	0.000314477	0.0427319	0.276555	0	0	0	0.000184986	7.39946e-05	0.00223834	0.0836324	7.39946e-05	0.0068815	0.00695549	0.000443968	0	0.00431019	0.00484665	7.39946e-05	0.00349624	0.000332976	0.310555	0.0041437	0.0107477	1.84986e-05	5.54959e-05	0.00122091
171048pre	171048pre	WRAIR_MICROBIOME_NUT	GD_BL_POST_NUT3	GD_BL_POST	B	BL	BL	GD	GDBL	yes	1	POST	yes	0	0	0.000455771	0	0.0288782	7.59619e-05	0	0.00039247	0.0551357	0.00363351	0.000493752	0.0482231	0.197602	0	0	0	2.53206e-05	7.59619e-05	0.00202565	0.0848747	0	0.0297897	0.0618076	0.0232823	0	0.000151924	0.00170914	2.53206e-05	0.00221555	0.000848241	0.246737	0.00891286	0.00243078	5.06412e-05	0.000151924	0.00122805
171053po	171053po	WRAIR_MICROBIOME_NUT	BD_BL_PRE_NUT3	BD_BL_PRE	B	BL	BL	BD	BDBL	yes	8	PRE	no	0	4.78524e-05	0.000162698	0	0.000861343	1.9141e-05	7.65638e-05	6.69933e-05	0.0918	0.00111018	0.0126905	0.0314199	0.204043	0.000708215	1.9141e-05	0	4.78524e-05	2.87114e-05	0.0128436	0.133365	0	0.0104892	0.0249502	0.00021055	0	0.000114846	0.00657492	1.9141e-05	0.00314869	0.00039239	0.195429	0.000497665	0.000334967	1.9141e-05	0.000631651	0.00117717
171053pre	171053pre	WRAIR_MICROBIOME_NUT	BD_BL_POST_NUT3	BD_BL_POST	B	BL	BL	BD	BDBL	yes	8	POST	yes	0	0.000179553	0.000161597	0	0.000628434	3.59105e-05	0	3.59105e-05	0.0394836	0.000664344	0.000305239	0.0407943	0.299871	0	0	0	0	0.000143642	0.00421949	0.068607	0	0.0139871	0.150573	0.000233418	0	0.0020469	0.000933673	0.000107732	8.97763e-05	0.000395016	0.143875	0.00156211	0.00111323	0	0.00166984	0.00109527
171054po	171054po	WRAIR_MICROBIOME_NUT	BD_SH_POST_NUT3	BD_SH_POST	B	SH	BL	BD	BDSH	yes	8	POST	no	0	0.000323301	0.000532497	0	0.0445586	0	9.50887e-06	0.000180668	0.0971711	0.00145486	0.000209195	0.0350592	0.205353	0	9.50887e-06	4.75443e-05	3.80355e-05	0.000228213	0.00163553	0.0939096	9.50887e-06	0.0129226	0.0695859	0.00121713	0	0.00104598	0.00762611	3.80355e-05	0.0010745	0.00163553	0.194903	0.00426948	0.0134931	9.50887e-06	1.90177e-05	0.00378453
171054pre	171054pre	WRAIR_MICROBIOME_NUT	BD_SH_PRE_NUT3	BD_SH_PRE	B	SH	BL	BD	BDSH	yes	8	PRE	no	0	0	0.000448791	3.3871e-05	0.0499767	3.3871e-05	8.46776e-06	0.000160887	0.0512723	0.000592743	0.00169355	0.033236	0.191812	0	0	2.54033e-05	9.31453e-05	4.23388e-05	0.0025996	0.0895804	2.54033e-05	0.0107625	0.0702739	0.00140565	8.46776e-06	0.00049113	0.00365807	0.000135484	0.00549558	0.0030738	0.186096	0.00491977	0.0229138	1.69355e-05	0.000186291	0.00184597
171055po	171055po	WRAIR_MICROBIOME_NUT	BD_SH_PRE_NUT3	BD_SH_PRE	B	SH	BL	BD	BDSH	yes	8	PRE	no	0	0	0.00013887	4.62899e-05	0.0030397	6.94348e-05	2.31449e-05	4.62899e-05	0.141956	0.000810073	0.00013887	0.040033	0.207672	0	0	0	8.48648e-05	6.94348e-05	0.0011341	0.180083	0	0.00416609	0.021193	0.000115725	0	0.00171273	0.00108781	0	0.000231449	0.000779213	0.142357	0.00195189	0.000331744	0.000131155	0.000115725	0.000802358
171055pre	171055pre	WRAIR_MICROBIOME_NUT	BD_SH_POST_NUT3	BD_SH_POST	B	SH	BL	BD	BDSH	yes	8	POST	no	0	0	0.000260935	4.89253e-05	0.077726	9.78505e-05	8.15421e-06	1.63084e-05	0.159684	0.0023158	8.15421e-05	0.019725	0.10249	0	0	0	0.000375094	0.00021201	0.00945889	0.112675	8.15421e-06	0.0175316	0.00498222	0.0121009	0	0.00415049	0.00576503	4.07711e-05	0.00396295	0.00118236	0.164894	0.00702893	0.0388059	0.000114159	9.78505e-05	0.00156561
171056po	171056po	WRAIR_MICROBIOME_NUT	BD_BL_PRE_NUT3	BD_BL_PRE	B	BL	BL	BD	BDBL	yes	8	PRE	no	0	0	0.000604002	1.8875e-05	0.000887127	0	0	0.000566251	0.0769347	0.0014345	0.001057	0.0532465	0.225897	0	0	3.77501e-05	0.000339751	3.77501e-05	0.0160627	0.0984145	0.00011325	0.0213288	0.00543601	0.00313326	0	0.00018875	0.000906002	0.000207626	0.00766327	5.66251e-05	0.229804	0.000622877	0.00456776	0	1.8875e-05	0.000849377
171056pre	171056pre	WRAIR_MICROBIOME_NUT	BD_BL_POST_NUT3	BD_BL_POST	B	BL	BL	BD	BDBL	yes	8	POST	yes	0	0	0.000671925	2.51187e-05	0.0505702	0	0	0.00223556	0.0997463	0.00132501	0.0109078	0.0953756	0.0858557	0	0	0	0.000131873	0	0.0126347	0.15757	1.8839e-05	0.0227575	0.00916832	0.000621687	0	0.000244907	0.00292005	0.000401899	0.00692648	0.000458416	0.17801	0.00681972	0.0724235	0	2.51187e-05	0.00189646
175756post	175756post	WRAIR_MICROBIOME_NUT	HC_SH_POST_NUT4	HC_SH_POST	B	SH	UWT	HC	HCSH	no	0	POST	no	0	1.16945e-05	0.0010642	0.000619811	0.0149339	0.00025728	0	0.000327447	0.0450708	8.18618e-05	0.00337972	0.186189	0.115589	0	7.01672e-05	0	0.000491171	0.00892293	0.000152029	0.0834639	8.18618e-05	0	0.0132733	0.00670097	0	0	0.0285698	0.000116945	0.078178	0.00301719	0.221085	0.000187113	0.000479476	0	0.000596421	0.00155537
175756pre	175756pre	WRAIR_MICROBIOME_NUT	HC_SH_PRE_NUT4	HC_SH_PRE	B	SH	UWT	HC	HCSH	no	0	PRE	no	3.60248e-05	0	0.00592158	0.00510652	0.0142974	0.000752019	9.00621e-06	0.000108075	0.020354	0.000256677	0.00167065	0.188378	0.214622	0.000414286	1.35093e-05	4.5031e-06	0.000252174	0.00729053	0.00715093	0.1334	5.85404e-05	9.00621e-06	0.0197146	0.00925388	4.5031e-06	7.20497e-05	0.053686	3.15217e-05	0.0159905	0.00306661	0.0982217	0.000265683	0.000364751	0	0.000153106	0.00104922
175757post	175757post	WRAIR_MICROBIOME_NUT	HC_UWT_PRE_NUT4	HC_UWT_PRE	B	UWT	UWT	HC	HCUWT	no	0	PRE	no	4.30301e-05	0	0.00442732	0.00170208	0.0324829	0.00130046	9.56224e-06	9.56224e-05	0.0248666	0.000186464	0.00201285	0.0594054	0.178465	0.000305992	1.43434e-05	4.78112e-06	0.000406395	0.00746333	7.17168e-05	0.309329	4.30301e-05	4.78112e-06	0.00946662	0.00631108	4.78112e-06	5.73734e-05	0.0268795	4.30301e-05	0.025732	0.000932318	0.10583	0.000420739	0.000253399	4.78112e-06	0.00033946	0.00496758
175757pre	175757pre	WRAIR_MICROBIOME_NUT	HC_UWT_POST_NUT4	HC_UWT_POST	B	UWT	UWT	HC	HCUWT	no	0	POST	yes	5.40995e-05	0	0.0106606	0.00130741	0.0216488	0.000904665	0	0.00171015	0.0235814	0.000231426	0.00111806	0.0615773	0.276491	0.00028252	6.01106e-06	3.00553e-06	0.000129238	0.00555121	4.20774e-05	0.253904	2.10387e-05	3.00553e-06	0.0279815	0.00493208	3.00553e-06	4.5083e-05	0.0295774	8.71604e-05	0.023927	0.000667228	0.100857	0.000540995	0.000348642	0	0.00028252	0.00295143
175758post	175758post	WRAIR_MICROBIOME_NUT	HC_SH_PRE_NUT4	HC_SH_PRE	B	SH	UWT	HC	HCSH	no	0	PRE	no	0	8.72418e-05	0.00449295	0.00185825	0.0277429	0.000427485	0	2.61725e-05	0.0235466	4.36209e-05	0.00112542	0.0978853	0.303915	0	0	0.000645589	8.72418e-05	0.0101113	0.00031407	0.0606592	4.36209e-05	8.72418e-06	0.00163142	0.000907314	2.61725e-05	1.74484e-05	0.06544	8.72418e-05	0.0307353	0.00215487	0.169764	0.000392588	0.000392588	8.72418e-06	0.000157035	0.0026696
175758pre	175758pre	WRAIR_MICROBIOME_NUT	HC_SH_POST_NUT4	HC_SH_POST	B	SH	UWT	HC	HCSH	no	0	POST	no	2.92331e-05	0.000182707	0.00293062	0.00208286	0.0302051	0.000752753	0	7.30829e-06	0.0205655	0.000160782	0.000270407	0.153284	0.172702	0	0	9.50077e-05	2.19249e-05	0.00677478	7.30829e-05	0.156704	4.38497e-05	0	0.00861647	0.00360298	2.92331e-05	2.92331e-05	0.0306363	0.000365414	0.00962501	0.000818528	0.171058	0.000168091	0.000248482	0	0.000387339	0.00134472
175759pre	175759pre	WRAIR_MICROBIOME_NUT	HC_UWT_PRE_NUT4	HC_UWT_PRE	B	UWT	UWT	HC	HCUWT	no	0	PRE	no	9.04167e-06	0	0.00277579	0.0003255	0.00142858	0.000813751	0	0.00207054	0.0356875	0.000370709	0.00338159	0.210562	0.156674	0	2.7125e-05	4.52084e-05	0.000623875	0.00222425	9.04167e-05	0.196792	3.61667e-05	0	0.000560584	0.00202533	4.52084e-05	3.61667e-05	0.0422879	1.80833e-05	0.0124775	0.00971076	0.0782918	0	0.00059675	2.7125e-05	0.000198917	0.00138338
175764post	175764post	WRAIR_MICROBIOME_NUT	GD_SH_POST_NUT4	GD_SH_POST	B	SH	UWT	GD	GDSH	yes	1	POST	no	5.10283e-05	2.55142e-06	0.019873	0.000178599	0.0335945	0.000137777	1.53085e-05	9.1851e-05	0.0661532	9.44024e-05	0.000303619	0.130778	0.164714	0	5.10283e-06	0	1.27571e-05	0	0.000946576	0.0192913	0	0	0.0358066	4.33741e-05	2.55142e-06	0.000295964	0.0166378	1.02057e-05	0.185508	0.00196969	0.119858	0.000242385	0.00041333	1.53085e-05	0.00122978	0.00228607
175764pre	175764pre	WRAIR_MICROBIOME_NUT	GD_SH_PRE_NUT4	GD_SH_PRE	B	SH	UWT	GD	GDSH	yes	1	PRE	no	1.20011e-05	0	0.0133692	0.000102009	0.0209179	8.10074e-05	1.20011e-05	4.80044e-05	0.0161625	0.00184817	0.000594054	0.099105	0.263685	3.00027e-06	0	0	2.10019e-05	0	0.000699064	0.0227601	1.80016e-05	0	0.0139783	1.20011e-05	1.20011e-05	8.70079e-05	0.0171976	0.00010801	0.168924	0.00278125	0.144061	0.000102009	0.000345031	2.10019e-05	0.000972088	0.0043474
175765post	175765post	WRAIR_MICROBIOME_NUT	GD_UWT_POST_NUT4	GD_UWT_POST	B	UWT	UWT	GD	GDUWT	yes	1	POST	yes	1.06207e-05	8.49657e-06	0.0224734	3.82346e-05	0.008367	0.00234718	1.4869e-05	1.06207e-05	0.158442	1.27449e-05	0.000308001	0.0540573	0.390526	0	0	0	0	0	0.000537408	0.0187434	3.39863e-05	0	0.0216132	1.4869e-05	0	0.000121076	0.0668277	4.24829e-06	0.0495711	0.000503422	0.0586264	4.24829e-05	0.00167595	2.12414e-06	0.000218787	0.000524663
175765pre	175765pre	WRAIR_MICROBIOME_NUT	GD_UWT_PRE_NUT4	GD_UWT_PRE	B	UWT	UWT	GD	GDUWT	yes	1	PRE	no	2.80413e-05	0	0.00699631	0.000149554	0.0181895	0.000191616	4.67355e-06	9.3471e-06	0.0303407	0.0139365	0.000696359	0.173113	0.305814	0	4.67355e-06	0	8.87975e-05	4.67355e-06	8.87975e-05	0.037795	4.67355e-06	0	0.0166145	1.86942e-05	3.27149e-05	0.000158901	0.0462822	0	0.101066	0.00136	0.0639202	0.000294434	0.000682339	8.87975e-05	0.000299107	0.0026686
175766post	175766post	WRAIR_MICROBIOME_NUT	GD_SH_PRE_NUT4	GD_SH_PRE	B	SH	UWT	GD	GDSH	yes	1	PRE	no	0.000248786	0	0.00607403	2.42718e-05	0.00461772	8.49515e-05	0	0	0.0524393	1.21359e-05	0.000673544	0.0439563	0.453447	0	0	0	0	3.03398e-05	0.00156553	0.0202427	0	6.06796e-06	0.018301	2.42718e-05	0	7.28155e-05	0.0222209	6.06796e-06	0.0375121	0.000218447	0.168228	9.10194e-05	0.000898058	6.06796e-06	0.000370146	0.000606796
175766pre	175766pre	WRAIR_MICROBIOME_NUT	GD_SH_POST_NUT4	GD_SH_POST	B	SH	UWT	GD	GDSH	yes	1	POST	no	1.344e-05	0	0.00313151	2.68799e-05	0.00110208	8.06397e-05	0	0	0.0446879	0.0001344	0.000537598	0.0698609	0.331053	0	0	0	1.344e-05	5.37598e-05	0.00177407	0.0174182	1.344e-05	0	0.00881661	2.68799e-05	0	5.37598e-05	0.0115852	0	0.0421611	0.000631678	0.231772	1.344e-05	0.000174719	0	0.000282239	0.000819837
175767post	175767post	WRAIR_MICROBIOME_NUT	GD_UWT_PRE_NUT4	GD_UWT_PRE	B	UWT	UWT	GD	GDUWT	yes	1	PRE	no	3.77515e-05	1.88758e-05	0.00666314	3.77515e-05	0.00126468	0.000160444	0	0	0.0498792	9.43788e-05	0.000264261	0.0815055	0.326815	0	0	0	0	2.83136e-05	0.00152894	0.0389407	0	0	0.00851297	5.66273e-05	0	0.000169882	0.0453207	0	0.0336083	0.000264261	0.148345	4.71894e-05	0.000585149	9.43788e-06	0.000358639	0.000396391
175767pre	175767pre	WRAIR_MICROBIOME_NUT	GD_UWT_POST_NUT4	GD_UWT_POST	B	UWT	UWT	GD	GDUWT	yes	1	POST	yes	3.95815e-06	0	0.00510602	3.56234e-05	0.00113995	0.000281029	3.95815e-06	0	0.0681278	0.000122703	0.000997455	0.0885043	0.308162	0	0	0	0	2.77071e-05	0.000993497	0.0252491	1.58326e-05	3.95815e-06	0.00710093	3.16652e-05	0	9.89539e-05	0.0327933	7.91631e-06	0.0101566	0.000288945	0.196245	1.58326e-05	0.000585807	0	0.000134577	0.00062143
175771post	175771post	WRAIR_MICROBIOME_NUT	BD_SH_PRE_NUT4	BD_SH_PRE	B	SH	UWT	BD	BDSH	yes	8	PRE	no	4.60921e-06	0	0.00285771	2.76552e-05	0.00153026	0.000262725	4.60921e-06	0	0.0450043	9.21842e-06	1.84368e-05	0.0911425	0.275746	9.21842e-06	4.60921e-06	0	9.21842e-06	5.53105e-05	0.000281162	0.0576197	0	0.000820439	0.00309278	1.38276e-05	0.000483967	8.29657e-05	0.0483045	9.21842e-06	0.135064	0.000387173	0.117798	5.53105e-05	0.00046553	2.76552e-05	0.000373346	0.00113847
175771pre	175771pre	WRAIR_MICROBIOME_NUT	BD_SH_POST_NUT4	BD_SH_POST	B	SH	UWT	BD	BDSH	yes	8	POST	no	1.38491e-05	1.38491e-05	0.00158803	5.53963e-05	0.000461636	0.000258516	0	0	0.049672	0	4.61636e-06	0.0389113	0.314342	0	0	0	0	0	1.84654e-05	0.00752928	0	0	0.0042609	9.23272e-06	0	0.000286214	0.0429275	0	0.28253	0.00110331	0.0897004	5.07799e-05	0.000858643	1.38491e-05	0.00079863	3.23145e-05
175773post	175773post	WRAIR_MICROBIOME_NUT	BD_UWT_PRE_NUT4	BD_UWT_PRE	B	UWT	UWT	BD	BDUWT	yes	8	PRE	no	8.1324e-06	0	0.00171594	2.43972e-05	0.00379783	0.000284634	0	0	0.0646769	0.000146383	0.000382223	0.073281	0.210296	0	0	0	0	6.50592e-05	0.000935225	0.0328793	0	0	0.00364331	8.1324e-06	0	4.87944e-05	0.0212256	0	0.0859513	0.000504209	0.226967	2.43972e-05	0.000130118	1.62648e-05	0.000471679	0.00112227
175773pre	175773pre	WRAIR_MICROBIOME_NUT	BD_UWT_POST_NUT4	BD_UWT_POST	B	UWT	UWT	BD	BDUWT	yes	8	POST	yes	1.59457e-05	0	0.00395055	7.17557e-05	0.0197328	0.000434521	1.19593e-05	7.97286e-06	0.0665694	0.000869042	0.000338847	0.0833403	0.255383	0	0	3.98643e-06	0	1.59457e-05	1.19593e-05	0.0393182	1.19593e-05	3.98643e-06	0.0368147	0	0	7.57422e-05	0.0183495	0	0.1222	0.000550127	0.1046	0.000139525	0.000338847	1.59457e-05	0.000526209	0.00108431
175774post	175774post	WRAIR_MICROBIOME_NUT	BD_SH_PRE_NUT4	BD_SH_PRE	B	SH	UWT	BD	BDSH	yes	8	PRE	no	1.66522e-05	0	0.0125724	0.000216479	0.0485746	0.000166522	1.66522e-05	3.33045e-05	0.0343702	0.000632785	0.000516219	0.18832	0.261756	0	8.32612e-05	0	4.99567e-05	1.66522e-05	9.99134e-05	0.047742	0	0	0.00870912	0.000482915	1.66522e-05	1.66522e-05	0.00639446	0	0.117415	0.00218144	0.107174	0.000116566	0.000183175	1.66522e-05	0.000766003	0.00919203
175774pre	175774pre	WRAIR_MICROBIOME_NUT	BD_SH_POST_NUT4	BD_SH_POST	B	SH	UWT	BD	BDSH	yes	8	POST	no	3.11954e-05	0	0.0104349	7.79885e-05	0.0344865	3.89943e-05	3.11954e-05	3.89943e-05	0.0263055	0.000241764	0.000491328	0.162279	0.16401	0	0	0	0.000436736	0	2.33966e-05	0.0348609	7.79885e-06	1.55977e-05	0.018842	0	3.11954e-05	6.23908e-05	0.0146852	0	0.105362	0.00141939	0.188592	0.000148178	0.000662902	3.89943e-05	0.000389943	0.0020667
175775post	175775post	WRAIR_MICROBIOME_NUT	BD_UWT_POST_NUT4	BD_UWT_POST	B	UWT	UWT	BD	BDUWT	yes	8	POST	yes	8.73701e-06	0	0.0179283	0.000326182	0.0850926	0.00062324	3.20357e-05	1.7474e-05	0.0324143	0.000119406	0.00358509	0.140957	0.246451	0	2.91234e-06	0	0.000294146	0	0.000119406	0.0990194	2.91234e-06	0	0.00325308	0.000238812	0	5.53344e-05	0.0213358	2.91234e-06	0.0556984	0.00550431	0.112285	4.65974e-05	0.000168915	5.82467e-06	0.000166003	0.00111251
175775pre	175775pre	WRAIR_MICROBIOME_NUT	BD_UWT_PRE_NUT4	BD_UWT_PRE	B	UWT	UWT	BD	BDUWT	yes	8	PRE	no	6.04577e-05	7.75099e-06	0.0164042	0.000336393	0.0344997	0.000567372	1.86024e-05	3.56545e-05	0.0364855	0.00218733	0.00178273	0.163981	0.205965	0	1.5502e-06	2.01526e-05	0.000964223	3.1004e-06	9.30119e-06	0.0494885	6.20079e-05	1.5502e-06	0.0249473	1.5502e-05	4.65059e-06	0.000325542	0.0251628	9.14617e-05	0.129473	0.00206796	0.102961	0.000182923	0.000306939	6.66585e-05	0.000778199	0.00683947
175779post	175779post	WRAIR_MICROBIOME_NUT	HC_UWT_POST_NUT4	HC_UWT_POST	B	UWT	UWT	HC	HCUWT	no	0	POST	yes	9.11934e-06	0	0.0016962	0.000510683	0.00124023	0.00163236	0	2.7358e-05	0.0742315	0.000300938	0.00678479	0.142107	0.169082	0	8.20741e-05	0	0.00133142	0.00184211	0.000264461	0.209836	0	0	0.00192418	0.00525274	9.11934e-06	6.38354e-05	0.0172538	9.11934e-06	0.0212572	0.00210657	0.0697174	0	0.000802502	0	0.000446848	0.00207009
[truncated: 9 more columns]

## Sheet: alpha
Sample	Chao1	se.chao1	ACE	se.ACE	Shannon	Simpson	InvSimpson	Fisher	SampleID	ProjectName	treatment	Description	cohort group	condition	experiment	diet	dietcondition	omega6cat	omega6num	time	txexposed	dietconditiontime
1616087post	737	791.846	14.9568	795.256	13.9171	4.25534	0.967254	30.5381	1616087post	WRAIR_MICROBIOME_NUT	HC_BL_POST_NUT1	HC_BL_POST	A	BL	BL	HC	HCBL	no	0	POST	yes	HCBLPOST
1616088post	847	891.28	12.9191	890.162	14.6354	4.60686	0.978296	46.0744	1616088post	WRAIR_MICROBIOME_NUT	HC_BL_POST_NUT1	HC_BL_POST	A	BL	BL	HC	HCBL	no	0	POST	yes	HCBLPOST
1616089post	773	829.682	15.9392	822.219	13.933	4.08156	0.963493	27.3921	1616089post	WRAIR_MICROBIOME_NUT	HC_BL_POST_NUT1	HC_BL_POST	A	BL	BL	HC	HCBL	no	0	POST	yes	HCBLPOST
1616090post	774	831.265	15.2161	832.791	14.2102	4.51691	0.974637	39.4274	1616090post	WRAIR_MICROBIOME_NUT	HC_BL_POST_NUT1	HC_BL_POST	A	BL	BL	HC	HCBL	no	0	POST	yes	HCBLPOST
1616091post	769	854.88	21.0709	852.009	14.4013	4.58487	0.977108	43.6829	1616091post	WRAIR_MICROBIOME_NUT	HC_SH_POST_NUT1	HC_SH_POST	A	SH	BL	HC	HCSH	no	0	POST	no	HCSHPOST
1616092post	651	710.918	16.934	706.578	13.0847	3.93973	0.952626	21.1086	1616092post	WRAIR_MICROBIOME_NUT	HC_SH_POST_NUT1	HC_SH_POST	A	SH	BL	HC	HCSH	no	0	POST	no	HCSHPOST
1616093post	798	855.676	15.8656	852.927	14.4547	4.37265	0.972371	36.1936	1616093post	WRAIR_MICROBIOME_NUT	HC_SH_POST_NUT1	HC_SH_POST	A	SH	BL	HC	HCSH	no	0	POST	no	HCSHPOST
1616094post	756	814.5	16.087	811.021	14.0466	4.22197	0.965475	28.9649	1616094post	WRAIR_MICROBIOME_NUT	HC_SH_POST_NUT1	HC_SH_POST	A	SH	BL	HC	HCSH	no	0	POST	no	HCSHPOST
1616095post	495	579.655	22.6093	576.831	11.9005	3.42379	0.91907	12.3563	1616095post	WRAIR_MICROBIOME_NUT	GD_BL_POST_NUT1	GD_BL_POST	A	BL	BL	GD	GDBL	yes	1	POST	yes	GDBLPOST
1616096post	526	609.133	23.5531	588.335	12.0656	3.96015	0.961289	25.8323	1616096post	WRAIR_MICROBIOME_NUT	GD_BL_POST_NUT1	GD_BL_POST	A	BL	BL	GD	GDBL	yes	1	POST	yes	GDBLPOST
1616097post	524	596.381	19.36	605.371	12.3116	3.58873	0.944191	17.9183	1616097post	WRAIR_MICROBIOME_NUT	GD_SH_POST_NUT1	GD_SH_POST	A	SH	BL	GD	GDSH	yes	1	POST	no	GDSHPOST
1616098post	468	542.085	20.04	541.616	11.4744	3.11587	0.908747	10.9585	1616098post	WRAIR_MICROBIOME_NUT	GD_SH_POST_NUT1	GD_SH_POST	A	SH	BL	GD	GDSH	yes	1	POST	no	GDSHPOST
1616099post	371	454.417	25.1554	440.991	10.4104	3.14765	0.913001	11.4944	1616099post	WRAIR_MICROBIOME_NUT	GD_SH_POST_NUT1	GD_SH_POST	A	SH	BL	GD	GDSH	yes	1	POST	no	GDSHPOST
1616100post	312	399.568	25.9345	396.722	10.2235	3.16147	0.91988	12.4812	1616100post	WRAIR_MICROBIOME_NUT	GD_SH_POST_NUT1	GD_SH_POST	A	SH	BL	GD	GDSH	yes	1	POST	no	GDSHPOST
1616101post	615	693.915	21.0277	682.603	13.0206	3.70709	0.932968	14.9183	1616101post	WRAIR_MICROBIOME_NUT	GD_BL_POST_NUT1	GD_BL_POST	A	BL	BL	GD	GDBL	yes	1	POST	yes	GDBLPOST
1616102post	631	754.175	29.9832	733.977	13.5612	4.25097	0.970303	33.6734	1616102post	WRAIR_MICROBIOME_NUT	GD_BL_POST_NUT1	GD_BL_POST	A	BL	BL	GD	GDBL	yes	1	POST	yes	GDBLPOST
1616103post	663	735.403	19.0642	729.094	13.3075	4.26119	0.97023	33.5905	1616103post	WRAIR_MICROBIOME_NUT	BD_BL_POST_NUT1	BD_BL_POST	A	BL	BL	BD	BDBL	yes	8	POST	yes	BDBLPOST
1616104post	531	581.05	14.874	585.539	11.9894	3.78017	0.950323	20.13	1616104post	WRAIR_MICROBIOME_NUT	BD_BL_POST_NUT1	BD_BL_POST	A	BL	BL	BD	BDBL	yes	8	POST	yes	BDBLPOST
1616105post	478	529.333	15.3442	535.443	11.5164	3.31842	0.91388	11.6117	1616105post	WRAIR_MICROBIOME_NUT	BD_BL_POST_NUT1	BD_BL_POST	A	BL	BL	BD	BDBL	yes	8	POST	yes	BDBLPOST
1616106post	625	670.985	13.6206	674.857	12.8644	3.99687	0.955589	22.5171	1616106post	WRAIR_MICROBIOME_NUT	BD_BL_POST_NUT1	BD_BL_POST	A	BL	BL	BD	BDBL	yes	8	POST	yes	BDBLPOST
1616107post	526	596.304	18.5106	604.158	12.2017	4.02856	0.964366	28.0629	1616107post	WRAIR_MICROBIOME_NUT	BD_SH_POST_NUT1	BD_SH_POST	A	SH	BL	BD	BDSH	yes	8	POST	no	BDSHPOST
1616108post	551	658.204	28.0651	635.301	12.5127	3.96923	0.961109	25.7128	1616108post	WRAIR_MICROBIOME_NUT	BD_SH_POST_NUT1	BD_SH_POST	A	SH	BL	BD	BDSH	yes	8	POST	no	BDSHPOST
1616109post	675	745.873	19.0547	738.962	13.3392	4.11784	0.966472	29.826	1616109post	WRAIR_MICROBIOME_NUT	BD_SH_POST_NUT1	BD_SH_POST	A	SH	BL	BD	BDSH	yes	8	POST	no	BDSHPOST
1616110post	625	704.151	19.9498	711.793	13.3138	4.2265	0.965591	29.0618	1616110post	WRAIR_MICROBIOME_NUT	BD_SH_POST_NUT1	BD_SH_POST	A	SH	BL	BD	BDSH	yes	8	POST	no	BDSHPOST
1621321po	428	471.125	13.5483	476.177	10.7642	4.25118	0.970335	33.71	1621321po	WRAIR_MICROBIOME_NUT	HC_SH_POST_NUT2	HC_SH_POST	A	SH	UWT	HC	HCSH	no	0	POST	no	HCSHPOST
1621322po	572	630.525	16.639	628.493	12.3346	4.44489	0.975805	41.3315	1621322po	WRAIR_MICROBIOME_NUT	HC_SH_POST_NUT2	HC_SH_POST	A	SH	UWT	HC	HCSH	no	0	POST	no	HCSHPOST
1621323po	550	605.018	16.2276	600.319	12.0596	4.39903	0.974353	38.9906	1621323po	WRAIR_MICROBIOME_NUT	HC_UWT_POST_NUT2	HC_UWT_POST	A	UWT	UWT	HC	HCUWT	no	0	POST	yes	HCUWTPOST
1621324po	607	639.571	11.3826	636.823	12.4489	4.36561	0.972272	36.0644	1621324po	WRAIR_MICROBIOME_NUT	HC_UWT_POST_NUT2	HC_UWT_POST	A	UWT	UWT	HC	HCUWT	no	0	POST	yes	HCUWTPOST
1621325po	523	575.25	15.6147	574.682	11.8879	4.47228	0.974303	38.9158	1621325po	WRAIR_MICROBIOME_NUT	HC_SH_POST_NUT2	HC_SH_POST	A	SH	UWT	HC	HCSH	no	0	POST	no	HCSHPOST
1621326po	560	601.137	12.3253	612.717	12.2747	4.17209	0.963465	27.3713	1621326po	WRAIR_MICROBIOME_NUT	HC_SH_POST_NUT2	HC_SH_POST	A	SH	UWT	HC	HCSH	no	0	POST	no	HCSHPOST
1621327po	400	422.768	8.56339	427.476	9.96773	4.29214	0.960265	25.1666	1621327po	WRAIR_MICROBIOME_NUT	HC_UWT_POST_NUT2	HC_UWT_POST	A	UWT	UWT	HC	HCUWT	no	0	POST	yes	HCUWTPOST
1621328po	614	686.857	20.7785	665.826	12.5979	4.21673	0.968628	31.8755	1621328po	WRAIR_MICROBIOME_NUT	HC_UWT_POST_NUT2	HC_UWT_POST	A	UWT	UWT	HC	HCUWT	no	0	POST	yes	HCUWTPOST
1621329po	495	525.447	10.9415	527.574	11.2711	3.8845	0.965126	28.675	1621329po	WRAIR_MICROBIOME_NUT	GD_SH_POST_NUT2	GD_SH_POST	A	SH	UWT	GD	GDSH	yes	1	POST	no	GDSHPOST
1621330po	450	504.6	16.2075	509.638	11.2379	3.84195	0.963264	27.2211	1621330po	WRAIR_MICROBIOME_NUT	GD_SH_POST_NUT2	GD_SH_POST	A	SH	UWT	GD	GDSH	yes	1	POST	no	GDSHPOST
1621331po	393	439.884	15.3745	438.275	10.333	3.21351	0.916955	12.0416	1621331po	WRAIR_MICROBIOME_NUT	GD_UWT_POST_NUT2	GD_UWT_POST	A	UWT	UWT	GD	GDUWT	yes	1	POST	yes	GDUWTPOST
1621332po	416	465.154	15.1935	470.432	10.7339	3.70667	0.949246	19.7031	1621332po	WRAIR_MICROBIOME_NUT	GD_UWT_POST_NUT2	GD_UWT_POST	A	UWT	UWT	GD	GDUWT	yes	1	POST	yes	GDUWTPOST
1621333po	496	552.018	16.5216	554.285	11.5927	3.52928	0.94005	16.6807	1621333po	WRAIR_MICROBIOME_NUT	GD_SH_POST_NUT2	GD_SH_POST	A	SH	UWT	GD	GDSH	yes	1	POST	no	GDSHPOST
1621334po	391	441.455	15.2808	451.363	10.5612	3.52406	0.941137	16.9885	1621334po	WRAIR_MICROBIOME_NUT	GD_SH_POST_NUT2	GD_SH_POST	A	SH	UWT	GD	GDSH	yes	1	POST	no	GDSHPOST
1621335po	429	477.226	14.9102	485.721	10.8856	3.82734	0.959001	24.391	1621335po	WRAIR_MICROBIOME_NUT	GD_UWT_POST_NUT2	GD_UWT_POST	A	UWT	UWT	GD	GDUWT	yes	1	POST	yes	GDUWTPOST
1621336po	439	512.026	22.3143	500.622	11.1106	3.52342	0.946283	18.6161	1621336po	WRAIR_MICROBIOME_NUT	GD_UWT_POST_NUT2	GD_UWT_POST	A	UWT	UWT	GD	GDUWT	yes	1	POST	yes	GDUWTPOST
1621337po	550	592.537	12.8703	599.336	12.0276	3.95967	0.959553	24.7238	1621337po	WRAIR_MICROBIOME_NUT	BD_UWT_POST_NUT2	BD_UWT_POST	A	UWT	UWT	BD	BDUWT	yes	8	POST	yes	BDUWTPOST
1621338po	529	612.882	22.9143	600.805	12.1462	3.73452	0.950761	20.3091	1621338po	WRAIR_MICROBIOME_NUT	BD_UWT_POST_NUT2	BD_UWT_POST	A	UWT	UWT	BD	BDUWT	yes	8	POST	yes	BDUWTPOST
1621339po	315	378	21.0466	369.822	9.56623	3.28361	0.930749	14.4403	1621339po	WRAIR_MICROBIOME_NUT	BD_SH_POST_NUT2	BD_SH_POST	A	SH	UWT	BD	BDSH	yes	8	POST	no	BDSHPOST
1621340po	504	527.459	8.59472	534.021	11.3429	3.96074	0.96584	29.2739	1621340po	WRAIR_MICROBIOME_NUT	BD_SH_POST_NUT2	BD_SH_POST	A	SH	UWT	BD	BDSH	yes	8	POST	no	BDSHPOST
1621341po	652	686.438	11.9104	681.599	12.7572	4.3173	0.969197	32.4641	1621341po	WRAIR_MICROBIOME_NUT	BD_SH_POST_NUT2	BD_SH_POST	A	SH	UWT	BD	BDSH	yes	8	POST	no	BDSHPOST
1621342po	465	522.455	16.8381	523.262	11.3128	3.49907	0.939757	16.5995	1621342po	WRAIR_MICROBIOME_NUT	BD_SH_POST_NUT2	BD_SH_POST	A	SH	UWT	BD	BDSH	yes	8	POST	no	BDSHPOST
1621343po	391	449.525	16.639	468.547	11.063	3.38843	0.924443	13.235	1621343po	WRAIR_MICROBIOME_NUT	BD_UWT_POST_NUT2	BD_UWT_POST	A	UWT	UWT	BD	BDUWT	yes	8	POST	yes	BDUWTPOST
1621344po	598	640.894	14.0722	632.802	12.2616	3.9358	0.957328	23.4348	1621344po	WRAIR_MICROBIOME_NUT	BD_UWT_POST_NUT2	BD_UWT_POST	A	UWT	UWT	BD	BDUWT	yes	8	POST	yes	BDUWTPOST
171037po	703	743.679	12.9805	739.67	13.3784	4.3789	0.96245	26.6309	171037po	WRAIR_MICROBIOME_NUT	HC_SH_PRE_NUT3	HC_SH_PRE	B	SH	BL	HC	HCSH	no	0	PRE	no	HCSHPRE
171037pre	674	734.103	17.1874	723.245	13.2503	4.40996	0.968045	31.2937	171037pre	WRAIR_MICROBIOME_NUT	HC_SH_POST_NUT3	HC_SH_POST	B	SH	BL	HC	HCSH	no	0	POST	no	HCSHPOST
171038po	707	758.529	15.8143	746.188	13.2263	4.17044	0.96673	30.0568	171038po	WRAIR_MICROBIOME_NUT	#REF!	HC_BL_PRE	B	BL	BL	HC	HCBL	no	0	PRE	no	HCBLPRE
171038pre	552	616.23	17.0102	614.792	11.9594	4.08597	0.95963	24.7711	171038pre	WRAIR_MICROBIOME_NUT	HC_BL_PRE_NUT3	HC_BL_PRE	B	BL	BL	HC	HCBL	no	0	PRE	no	HCBLPRE
171039po	508	559.561	14.8632	559.275	11.3904	3.924	0.958103	23.868	171039po	WRAIR_MICROBIOME_NUT	HC_SH_PRE_NUT3	HC_SH_PRE	B	SH	BL	HC	HCSH	no	0	PRE	no	HCSHPRE
171039pre	353	430.037	25.6827	402.022	9.91864	3.53048	0.945998	18.5178	171039pre	WRAIR_MICROBIOME_NUT	HC_SH_POST_NUT3	HC_SH_POST	B	SH	BL	HC	HCSH	no	0	POST	no	HCSHPOST
171040po	451	508.676	15.8655	530.315	11.596	4.0537	0.96234	26.5531	171040po	WRAIR_MICROBIOME_NUT	HC_BL_POST_NUT3	HC_BL_POST	B	BL	BL	HC	HCBL	no	0	POST	yes	HCBLPOST
171040pre	521	543.338	8.00047	552.941	11.5197	3.7771	0.947286	18.9703	171040pre	WRAIR_MICROBIOME_NUT	HC_BL_PRE_NUT3	HC_BL_PRE	B	BL	BL	HC	HCBL	no	0	PRE	no	HCBLPRE
171045po	551	637.038	23.1248	620.289	12.3018	3.89711	0.956161	22.8105	171045po	WRAIR_MICROBIOME_NUT	GD_SH_PRE_NUT3	GD_SH_PRE	B	SH	BL	GD	GDSH	yes	1	PRE	no	GDSHPRE
171045pre	331	355.057	9.00386	366.218	9.44255	3.21777	0.916098	11.9187	171045pre	WRAIR_MICROBIOME_NUT	GD_SH_POST_NUT3	GD_SH_POST	B	SH	BL	GD	GDSH	yes	1	POST	no	GDSHPOST
171046po	578	654.393	20.7961	644.578	12.4932	3.92033	0.959695	24.811	171046po	WRAIR_MICROBIOME_NUT	GD_SH_PRE_NUT3	GD_SH_PRE	B	SH	BL	GD	GDSH	yes	1	PRE	no	GDSHPRE
171046pre	539	611.508	19.7153	607.869	12.2034	3.65295	0.943721	17.7687	171046pre	WRAIR_MICROBIOME_NUT	GD_SH_POST_NUT3	GD_SH_POST	B	SH	BL	GD	GDSH	yes	1	POST	no	GDSHPOST
171047po	356	391.333	12.7499	394.542	9.81198	3.29778	0.92465	13.2714	171047po	WRAIR_MICROBIOME_NUT	GD_BL_PRE_NUT3	GD_BL_PRE	B	BL	BL	GD	GDBL	yes	1	PRE	no	GDBLPRE
171047pre	465	511.92	14.8179	511.81	11.1972	3.89426	0.960867	25.5537	171047pre	WRAIR_MICROBIOME_NUT	GD_BL_POST_NUT3	GD_BL_POST	B	BL	BL	GD	GDBL	yes	1	POST	yes	GDBLPOST
171048po	469	502.273	11.2624	504.213	10.9838	3.69328	0.942996	17.5425	171048po	WRAIR_MICROBIOME_NUT	GD_BL_PRE_NUT3	GD_BL_PRE	B	BL	BL	GD	GDBL	yes	1	PRE	no	GDBLPRE
171048pre	588	661.986	19.0961	660.537	12.5466	4.05945	0.965523	29.0052	171048pre	WRAIR_MICROBIOME_NUT	GD_BL_POST_NUT3	GD_BL_POST	B	BL	BL	GD	GDBL	yes	1	POST	yes	GDBLPOST
171053po	564	603.59	12.4791	604.496	12.0983	4.07819	0.964941	28.5234	171053po	WRAIR_MICROBIOME_NUT	BD_BL_PRE_NUT3	BD_BL_PRE	B	BL	BL	BD	BDBL	yes	8	PRE	no	BDBLPRE
171053pre	442	482.679	12.9805	481.656	10.5602	3.52088	0.935987	15.6218	171053pre	WRAIR_MICROBIOME_NUT	BD_BL_POST_NUT3	BD_BL_POST	B	BL	BL	BD	BDBL	yes	8	POST	yes	BDBLPOST
171054po	598	651.565	15.5172	648.841	12.5609	4.10188	0.966359	29.7259	171054po	WRAIR_MICROBIOME_NUT	BD_SH_POST_NUT3	BD_SH_POST	B	SH	BL	BD	BDSH	yes	8	POST	no	BDSHPOST
171054pre	655	697.511	12.1191	709.734	13.0661	4.08346	0.961567	26.0195	171054pre	WRAIR_MICROBIOME_NUT	BD_SH_PRE_NUT3	BD_SH_PRE	B	SH	BL	BD	BDSH	yes	8	PRE	no	BDSHPRE
171055po	589	649.246	16.7395	649.09	12.5638	3.80477	0.954676	22.0634	171055po	WRAIR_MICROBIOME_NUT	BD_SH_PRE_NUT3	BD_SH_PRE	B	SH	BL	BD	BDSH	yes	8	PRE	no	BDSHPRE
171055pre	668	705.543	11.6489	707.707	13.0833	4.27889	0.970502	33.9011	171055pre	WRAIR_MICROBIOME_NUT	BD_SH_POST_NUT3	BD_SH_POST	B	SH	BL	BD	BDSH	yes	8	POST	no	BDSHPOST
171056po	420	501	23.6879	483.936	10.8324	3.96791	0.964561	28.2178	171056po	WRAIR_MICROBIOME_NUT	BD_BL_PRE_NUT3	BD_BL_PRE	B	BL	BL	BD	BDBL	yes	8	PRE	no	BDBLPRE
171056pre	568	618.312	15.7701	614.744	12.0671	4.05469	0.963464	27.3699	171056pre	WRAIR_MICROBIOME_NUT	BD_BL_POST_NUT3	BD_BL_POST	B	BL	BL	BD	BDBL	yes	8	POST	yes	BDBLPOST
175756post	721	821.29	21.6558	845.868	14.6014	4.21471	0.963013	27.0366	175756post	WRAIR_MICROBIOME_NUT	HC_SH_POST_NUT4	HC_SH_POST	B	SH	UWT	HC	HCSH	no	0	POST	no	HCSHPOST
175756pre	927	1036.6	24.547	1023.59	15.9077	4.24666	0.963022	27.0428	175756pre	WRAIR_MICROBIOME_NUT	HC_SH_PRE_NUT4	HC_SH_PRE	B	SH	UWT	HC	HCSH	no	0	PRE	no	HCSHPRE
175757post	858	1007.04	32.5862	972.926	15.4679	4.02271	0.933091	14.9456	175757post	WRAIR_MICROBIOME_NUT	HC_UWT_PRE_NUT4	HC_UWT_PRE	B	UWT	UWT	HC	HCUWT	no	0	PRE	no	HCUWTPRE
175757pre	948	1055.22	24.7759	1033.44	15.8029	3.81584	0.927975	13.884	175757pre	WRAIR_MICROBIOME_NUT	HC_UWT_POST_NUT4	HC_UWT_POST	B	UWT	UWT	HC	HCUWT	no	0	POST	yes	HCUWTPOST
175758post	729	843.3	26.7023	819.052	14.0825	4.07125	0.95921	24.516	175758post	WRAIR_MICROBIOME_NUT	HC_SH_PRE_NUT4	HC_SH_PRE	B	SH	UWT	HC	HCSH	no	0	PRE	no	HCSHPRE
175758pre	837	1016.25	36.1796	988.167	15.7837	4.12444	0.962025	26.333	175758pre	WRAIR_MICROBIOME_NUT	HC_SH_POST_NUT4	HC_SH_POST	B	SH	UWT	HC	HCSH	no	0	POST	no	HCSHPOST
175759pre	704	806.256	23.5041	808.447	14.1873	3.94299	0.950269	20.1083	175759pre	WRAIR_MICROBIOME_NUT	HC_UWT_PRE_NUT4	HC_UWT_PRE	B	UWT	UWT	HC	HCUWT	no	0	PRE	no	HCUWTPRE
175764post	970	1052.93	19.6649	1047.12	15.7703	3.85224	0.940123	16.7008	175764post	WRAIR_MICROBIOME_NUT	GD_SH_POST_NUT4	GD_SH_POST	B	SH	UWT	GD	GDSH	yes	1	POST	no	GDSHPOST
175764pre	926	998.371	17.7752	992.271	15.3424	3.80378	0.941778	17.1757	175764pre	WRAIR_MICROBIOME_NUT	GD_SH_PRE_NUT4	GD_SH_PRE	B	SH	UWT	GD	GDSH	yes	1	PRE	no	GDSHPRE
175765post	858	1059.25	42.8571	1005.43	15.6416	3.55742	0.931465	14.591	175765post	WRAIR_MICROBIOME_NUT	GD_UWT_POST_NUT4	GD_UWT_POST	B	UWT	UWT	GD	GDUWT	yes	1	POST	yes	GDUWTPOST
175765pre	830	913.583	20.0645	911.004	14.9545	3.89646	0.947558	19.0688	175765pre	WRAIR_MICROBIOME_NUT	GD_UWT_PRE_NUT4	GD_UWT_PRE	B	UWT	UWT	GD	GDUWT	yes	1	PRE	no	GDUWTPRE
175766post	687	802.05	28.0091	768.382	13.7228	3.76169	0.948847	19.5493	175766post	WRAIR_MICROBIOME_NUT	GD_SH_PRE_NUT4	GD_SH_PRE	B	SH	UWT	GD	GDSH	yes	1	PRE	no	GDSHPRE
175766pre	607	803.087	41.025	765.503	13.9569	3.58445	0.935862	15.5914	175766pre	WRAIR_MICROBIOME_NUT	GD_SH_POST_NUT4	GD_SH_POST	B	SH	UWT	GD	GDSH	yes	1	POST	no	GDSHPOST
175767post	661	747.659	20.3777	754.479	13.593	3.84503	0.954486	21.9712	175767post	WRAIR_MICROBIOME_NUT	GD_UWT_PRE_NUT4	GD_UWT_PRE	B	UWT	UWT	GD	GDUWT	yes	1	PRE	no	GDUWTPRE
175767pre	828	910.451	19.4737	909.118	14.7851	3.75462	0.946535	18.704	175767pre	WRAIR_MICROBIOME_NUT	GD_UWT_POST_NUT4	GD_UWT_POST	B	UWT	UWT	GD	GDUWT	yes	1	POST	yes	GDUWTPOST
175771post	736	824.271	20.8405	834.048	14.427	3.9871	0.95794	23.7757	175771post	WRAIR_MICROBIOME_NUT	BD_SH_PRE_NUT4	BD_SH_PRE	B	SH	UWT	BD	BDSH	yes	8	PRE	no	BDSHPRE
175771pre	567	635.297	18.4571	640.383	12.5642	3.07282	0.883748	8.60199	175771pre	WRAIR_MICROBIOME_NUT	BD_SH_POST_NUT4	BD_SH_POST	B	SH	UWT	BD	BDSH	yes	8	POST	no	BDSHPOST
175773post	693	779.024	20.5634	776.265	13.6917	3.58198	0.933861	15.1197	175773post	WRAIR_MICROBIOME_NUT	BD_UWT_PRE_NUT4	BD_UWT_PRE	B	UWT	UWT	BD	BDUWT	yes	8	PRE	no	BDUWTPRE
175773pre	940	1134.16	40.8807	1054.9	15.9967	4.04609	0.959991	24.9945	175773pre	WRAIR_MICROBIOME_NUT	BD_UWT_POST_NUT4	BD_UWT_POST	B	UWT	UWT	BD	BDUWT	yes	8	POST	yes	BDUWTPOST
175774post	724	867.511	29.5545	862.688	14.6651	4.00951	0.944646	18.0655	175774post	WRAIR_MICROBIOME_NUT	BD_SH_PRE_NUT4	BD_SH_PRE	B	SH	UWT	BD	BDSH	yes	8	PRE	no	BDSHPRE
175774pre	750	824.765	17.6298	833.193	14.1437	3.79625	0.948678	19.485	175774pre	WRAIR_MICROBIOME_NUT	BD_SH_POST_NUT4	BD_SH_POST	B	SH	UWT	BD	BDSH	yes	8	POST	no	BDSHPOST
175775post	859	943.419	20.0966	941.923	15.2165	3.94161	0.957089	23.3039	175775post	WRAIR_MICROBIOME_NUT	BD_UWT_POST_NUT4	BD_UWT_POST	B	UWT	UWT	BD	BDUWT	yes	8	POST	yes	BDUWTPOST
175775pre	988	1074.24	21.7626	1057.19	15.5287	3.93311	0.954658	22.0546	175775pre	WRAIR_MICROBIOME_NUT	BD_UWT_PRE_NUT4	BD_UWT_PRE	B	UWT	UWT	BD	BDUWT	yes	8	PRE	no	BDUWTPRE
175779post	685	828.195	30.9873	833.087	14.6665	4.02458	0.960733	25.4664	175779post	WRAIR_MICROBIOME_NUT	HC_UWT_POST_NUT4	HC_UWT_POST	B	UWT	UWT	HC	HCUWT	no	0	POST	yes	HCUWTPOST
